# Supplementary material for: Prevalence and determinants of e-cigarette use among vocational college students: A cross-sectional study
Source: PLoS One. 2025 Jun 3;20(6):e0311585. doi: 10.1371/journal.pone.0311585 (PMC12132976; doi:10.1371/journal.pone.0311585)
Supplement: S5 File — (XLSX) [file pone.0311585.s005.xlsx]

## Sheet: Data (complete)
ref_no	monthly_family_income	GPA_result	cigarette_smoking	ecigarette_use	reason_to_use_ecigarette_1	reason_to_use_ecigarette_2	reason_to_use_ecigarette_3	vaping_status	baRU_vapestatus	reason_to_use_ecigarette_4	reason_to_use_ecigarette_5	reason_to_use_ecigarette_6	knowledge_on_ecigarette_1	knowledge_on_ecigarette_2	knowledge_on_ecigarette_3	knowledge_on_ecigarette_4	knowledge_on_ecigarette_5	knowledge_on_ecigarette_6	knowledge_on_ecigarette_7	knowledge_on_ecigarette_8	health_risk_perception_1	health_risk_perception_2	health_risk_perception_3	health_risk_perception_4	health_risk_perception_5	mental_health_perception_1	mental_health_perception_2	mental_health_perception_3	mental_health_perception_4	mental_health_perception_5	mental_health_perception_6	social_influences_1	social_influences_2	social_influences_3	sm_adv_influences_1	sm_adv_influences_2	sm_adv_influences_3	sm_adv_influences_4	sm_adv_influences_5	sm_adv_influences_6	sm_adv_influences_7	availability_ecigarette	affordability_ecigarette	pwm_attitude_1	pwm_attitude_2	pwm_attitude_3	pwm_attitude_4	pwm_attitude_5	pwm_attitude_6
1	1000	2.68	1	1	#NULL!	#NULL!	#NULL!	1	1	#NULL!	#NULL!	#NULL!	2	1	0	1	0	2	1	1	2	2	2	2	2	1	2	2	2	1	1	1	1	1	1	1	1	1	1	1	1	1	1	1	1	1	1	1	1
2	1800	3.43	1	1	#NULL!	#NULL!	#NULL!	1	1	#NULL!	#NULL!	#NULL!	2	2	2	2	1	1	1	2	4	3	2	2	2	3	3	2	4	1	1	1	1	0	0	0	0	0	0	0	1	0	1	2	1	1	1	3	2
3	1000	3.53	1	1	#NULL!	#NULL!	#NULL!	1	1	#NULL!	#NULL!	#NULL!	1	1	0	0	0	0	1	2	1	1	1	1	1	4	5	3	5	1	1	1	1	1	0	0	0	1	0	0	0	0	1	1	1	1	1	1	1
4	1000	3.5	1	1	#NULL!	#NULL!	#NULL!	1	0	#NULL!	#NULL!	#NULL!	0	1	1	0	0	1	1	0	4	4	1	1	1	1	3	4	4	1	1	1	1	1	1	0	0	1	0	0	1	0	1	1	1	1	1	1	1
5	8100	3.75	1	1	#NULL!	#NULL!	#NULL!	1	1	#NULL!	#NULL!	#NULL!	0	2	2	0	0	2	1	0	2	1	2	2	2	4	4	4	4	1	1	1	1	1	1	0	0	1	0	0	1	0	1	1	1	2	2	1	1
6	4360	2.93	1	1	#NULL!	#NULL!	#NULL!	1	0	#NULL!	#NULL!	#NULL!	0	1	1	2	0	2	1	2	4	4	1	1	1	2	2	2	2	1	1	0	0	1	0	0	0	0	0	0	0	0	1	2	1	1	2	3	1
7	800	2.45	1	1	#NULL!	#NULL!	#NULL!	1	1	#NULL!	#NULL!	#NULL!	0	1	0	0	0	0	1	0	4	4	3	2	2	2	3	3	3	1	1	1	0	0	1	1	1	1	1	1	1	0	0	1	1	1	1	1	1
8	3500	2.4	3	3	1	0	0	2	0	0	0	1	0	1	0	2	0	0	1	0	1	3	3	3	3	2	3	3	3	3	3	1	0	1	1	0	1	0	1	0	1	0	0	1	2	1	2	2	1
9	2000	2.9	1	1	#NULL!	#NULL!	#NULL!	1	1	#NULL!	#NULL!	#NULL!	0	1	0	2	0	0	1	1	4	4	1	2	1	2	3	3	3	1	1	0	1	0	0	0	0	1	0	0	1	1	1	1	1	1	1	1	1
10	2000	2.84	1	1	#NULL!	#NULL!	#NULL!	1	0	#NULL!	#NULL!	#NULL!	0	1	0	2	0	0	1	1	1	4	3	3	3	2	1	2	2	1	1	1	0	1	0	0	0	1	0	0	0	1	0	3	3	3	3	3	3
11	5000	3.06	1	1	#NULL!	#NULL!	#NULL!	1	1	#NULL!	#NULL!	#NULL!	0	1	0	2	0	0	1	0	3	2	2	1	1	2	2	2	2	1	1	0	1	0	1	0	0	0	0	0	0	1	0	1	1	1	1	1	1
12	1200	3.59	3	3	1	0	1	2	0	0	0	1	0	1	0	2	0	0	1	1	4	2	1	1	1	3	3	4	4	1	2	1	1	1	1	1	0	0	0	0	0	0	1	1	1	1	1	1	1
13	3000	3	1	1	#NULL!	#NULL!	#NULL!	1	1	#NULL!	#NULL!	#NULL!	0	1	0	2	0	0	1	0	5	4	5	1	4	4	4	5	5	1	1	1	0	0	0	0	0	0	0	0	0	0	1	1	1	1	1	1	1
14	1500	2.99	1	1	#NULL!	#NULL!	#NULL!	1	1	#NULL!	#NULL!	#NULL!	0	1	0	2	0	0	1	0	3	3	3	3	3	3	4	4	4	2	2	1	0	1	1	1	0	1	0	0	1	0	1	2	2	3	2	2	2
15	5000	3.03	1	1	#NULL!	#NULL!	#NULL!	1	1	#NULL!	#NULL!	#NULL!	0	1	0	2	0	0	1	0	2	3	2	2	2	1	2	2	2	3	2	0	0	0	0	1	0	1	0	0	1	0	1	1	1	2	1	1	1
16	4500	2.5	1	3	1	1	0	2	0	0	0	0	0	1	1	2	1	2	1	2	4	4	2	3	5	3	2	1	2	3	1	1	0	1	1	1	0	1	0	1	1	0	1	2	2	2	2	3	3
17	10000	3.18	1	1	#NULL!	#NULL!	#NULL!	1	1	#NULL!	#NULL!	#NULL!	0	2	1	2	1	1	1	2	4	4	3	3	2	4	4	5	4	1	1	0	0	1	0	0	0	1	0	0	0	0	1	1	1	1	1	1	1
18	8000	3.63	1	1	#NULL!	#NULL!	#NULL!	1	1	#NULL!	#NULL!	#NULL!	0	1	2	0	2	2	1	2	1	1	1	1	1	2	2	1	2	1	1	0	0	0	0	0	0	1	0	0	0	0	1	1	1	1	1	1	1
19	1200	3.67	2	3	1	0	0	2	0	0	1	1	0	2	1	2	1	1	1	2	4	4	4	4	5	2	2	2	3	2	1	0	0	1	0	0	0	1	0	0	1	0	0	1	2	3	2	3	3
20	1500	3.77	2	2	1	0	1	2	0	0	1	0	0	1	2	0	2	2	1	2	3	3	2	2	1	2	3	2	3	2	3	0	0	1	1	0	0	1	0	0	0	0	1	3	1	1	3	3	2
21	2000	2.47	1	1	#NULL!	#NULL!	#NULL!	1	0	#NULL!	#NULL!	#NULL!	1	2	2	2	0	2	1	1	2	2	2	2	2	2	2	2	2	1	1	1	1	1	0	0	0	1	0	0	0	0	0	3	2	2	3	3	3
22	13000	3.95	1	1	#NULL!	#NULL!	#NULL!	1	0	#NULL!	#NULL!	#NULL!	0	1	1	1	1	0	1	1	1	3	4	3	2	1	3	1	4	1	1	0	0	0	0	0	0	0	0	0	0	0	0	1	1	3	1	1	1
23	2500	3.22	1	1	#NULL!	#NULL!	#NULL!	1	1	#NULL!	#NULL!	#NULL!	0	1	0	0	0	0	1	2	3	3	3	3	3	3	3	3	3	1	1	1	1	0	0	0	0	1	0	0	0	0	1	2	2	2	2	2	2
24	5500	2.1	1	1	#NULL!	#NULL!	#NULL!	1	0	#NULL!	#NULL!	#NULL!	2	1	1	1	0	2	1	1	4	3	1	2	3	2	2	1	2	1	1	0	0	1	1	1	1	1	0	1	1	0	0	3	2	1	1	2	1
25	5000	2.7	1	2	1	1	1	2	0	1	1	1	1	1	2	2	2	2	2	2	3	3	2	3	3	1	2	2	2	2	2	1	0	1	0	0	0	1	0	0	0	0	0	3	1	1	1	3	3
26	2500	3.9	1	1	#NULL!	#NULL!	#NULL!	1	0	#NULL!	#NULL!	#NULL!	0	1	2	2	2	1	1	2	3	3	2	2	2	2	1	2	1	1	1	0	0	1	1	1	0	0	0	0	0	0	1	1	1	1	1	1	1
27	3560	3.49	1	1	#NULL!	#NULL!	#NULL!	1	1	#NULL!	#NULL!	#NULL!	0	1	0	1	0	0	1	1	3	3	1	1	1	3	4	3	4	1	1	0	0	0	1	1	1	1	1	1	1	1	1	1	1	1	1	1	1
28	5000	3.2	1	1	#NULL!	#NULL!	#NULL!	1	0	#NULL!	#NULL!	#NULL!	1	2	2	2	0	2	1	1	1	4	1	1	1	2	2	2	1	1	1	0	0	1	0	0	0	1	0	0	0	0	0	1	1	1	1	1	1
29	2500	3.2	1	1	#NULL!	#NULL!	#NULL!	1	1	#NULL!	#NULL!	#NULL!	0	1	1	1	1	0	1	1	4	2	4	1	4	2	2	2	2	1	1	1	0	1	0	0	0	0	0	0	0	0	0	5	1	2	5	5	5
30	2500	3.86	1	1	#NULL!	#NULL!	#NULL!	1	1	#NULL!	#NULL!	#NULL!	0	1	0	0	0	0	1	2	3	5	3	1	2	5	5	5	5	1	1	0	0	0	0	0	0	1	0	0	0	0	1	1	1	1	1	1	1
31	4000	3.3	1	1	#NULL!	#NULL!	#NULL!	1	1	#NULL!	#NULL!	#NULL!	1	1	1	0	0	2	1	2	4	1	1	1	1	3	3	3	3	1	1	0	0	0	1	1	1	1	0	0	0	0	0	2	2	2	2	2	2
32	2410	3	1	1	#NULL!	#NULL!	#NULL!	1	0	#NULL!	#NULL!	#NULL!	0	1	2	2	2	2	1	1	3	3	1	1	1	2	2	2	3	1	1	1	0	1	1	0	0	1	0	0	0	0	0	1	1	1	1	1	1
33	1500	3.5	1	1	#NULL!	#NULL!	#NULL!	1	1	#NULL!	#NULL!	#NULL!	0	1	0	1	0	1	1	1	2	2	2	2	2	2	2	2	2	2	2	0	0	0	0	0	1	1	1	1	1	0	0	2	2	2	2	2	2
34	3500	3.5	1	1	#NULL!	#NULL!	#NULL!	1	1	#NULL!	#NULL!	#NULL!	1	1	0	0	0	0	1	1	2	2	1	1	1	4	2	3	2	1	1	1	1	0	0	0	0	0	0	0	0	0	1	1	1	1	1	1	1
35	1800	3.16	1	1	#NULL!	#NULL!	#NULL!	1	1	#NULL!	#NULL!	#NULL!	1	2	2	2	0	2	1	1	1	1	2	1	1	3	2	3	2	1	1	0	0	0	0	0	0	1	0	0	0	0	0	1	1	1	1	1	1
36	1600	3.47	1	1	#NULL!	#NULL!	#NULL!	1	1	#NULL!	#NULL!	#NULL!	0	1	1	1	1	0	1	1	4	4	3	2	2	3	4	3	4	1	1	0	0	0	0	0	1	1	0	0	0	0	0	1	1	1	1	1	1
37	1800	3.86	1	2	1	1	0	2	1	1	0	0	0	1	0	0	0	0	1	2	3	3	1	1	3	2	3	2	4	1	1	1	0	1	1	0	1	1	0	0	0	0	1	2	1	1	2	1	1
38	4000	3.3	1	1	#NULL!	#NULL!	#NULL!	1	1	#NULL!	#NULL!	#NULL!	0	1	2	2	2	1	1	2	3	3	2	3	4	2	2	2	2	1	1	0	0	0	0	0	0	0	0	0	0	1	0	3	4	2	2	2	2
39	1500	3.69	1	1	#NULL!	#NULL!	#NULL!	1	0	#NULL!	#NULL!	#NULL!	0	1	0	1	0	0	1	1	1	1	3	2	1	1	2	3	3	1	1	0	0	0	0	0	0	1	0	0	0	0	0	1	1	1	1	1	1
40	7000	3.17	1	2	1	0	1	2	0	1	0	0	0	2	2	2	2	0	0	2	3	4	3	3	3	1	1	1	1	4	3	1	1	1	1	1	0	1	0	0	1	0	1	4	2	2	4	4	4
41	2000	3.67	1	1	#NULL!	#NULL!	#NULL!	1	1	#NULL!	#NULL!	#NULL!	2	2	1	2	0	0	1	2	3	3	3	3	3	3	3	4	4	1	1	0	1	0	0	0	0	0	0	0	0	0	0	3	3	3	3	3	3
42	3000	2.48	3	3	1	1	0	2	0	0	0	1	0	1	1	1	1	0	1	2	5	4	3	4	4	1	5	4	5	4	4	0	0	1	1	0	0	1	0	0	1	0	0	4	2	2	4	4	4
43	1500	3.53	1	1	#NULL!	#NULL!	#NULL!	1	1	#NULL!	#NULL!	#NULL!	2	1	1	1	0	2	1	1	4	4	3	1	5	2	3	3	4	1	1	0	1	0	0	0	0	1	0	0	0	0	1	3	1	1	1	1	1
44	1500	3.69	1	1	#NULL!	#NULL!	#NULL!	1	1	#NULL!	#NULL!	#NULL!	2	1	2	0	1	0	1	2	4	5	3	3	4	3	3	4	4	1	1	1	1	1	1	0	0	1	1	0	0	0	1	3	3	3	3	3	3
45	1100	3.51	1	1	#NULL!	#NULL!	#NULL!	1	1	#NULL!	#NULL!	#NULL!	1	2	2	1	0	2	1	1	1	1	1	1	1	3	2	3	3	1	1	0	0	1	1	1	0	1	0	0	0	0	0	1	1	1	1	1	1
46	8000	3.67	1	1	#NULL!	#NULL!	#NULL!	1	0	#NULL!	#NULL!	#NULL!	0	2	2	0	0	1	1	1	1	3	1	1	1	3	3	3	3	3	1	0	0	1	1	0	1	1	0	0	1	0	1	1	1	1	1	1	1
47	3000	3.92	1	1	#NULL!	#NULL!	#NULL!	1	0	#NULL!	#NULL!	#NULL!	1	2	2	2	2	0	1	1	3	2	1	3	1	3	4	4	4	1	1	1	1	1	1	1	0	1	0	0	0	0	1	2	1	1	1	1	2
48	2000	3.54	1	1	#NULL!	#NULL!	#NULL!	1	0	#NULL!	#NULL!	#NULL!	0	1	0	0	0	0	1	0	2	4	2	2	1	1	1	1	2	1	1	1	0	1	1	1	0	1	0	0	0	0	0	1	1	1	1	1	1
49	8000	2.27	1	1	#NULL!	#NULL!	#NULL!	1	0	#NULL!	#NULL!	#NULL!	1	1	2	0	2	1	1	0	1	3	3	2	2	3	4	3	4	3	2	0	0	0	0	1	1	1	0	0	1	0	1	3	2	3	4	2	4
50	4000	3.67	1	1	#NULL!	#NULL!	#NULL!	1	1	#NULL!	#NULL!	#NULL!	0	1	0	0	2	0	1	1	4	4	3	3	4	3	3	2	3	2	2	1	0	0	0	0	0	1	0	0	0	0	1	3	2	3	3	3	3
51	2000	3.3	1	1	#NULL!	#NULL!	#NULL!	1	1	#NULL!	#NULL!	#NULL!	0	1	0	0	0	2	1	1	5	4	1	1	5	5	5	1	5	5	1	1	1	1	0	0	1	1	0	0	1	0	0	2	1	1	1	1	1
52	2000	3.32	1	1	#NULL!	#NULL!	#NULL!	1	1	#NULL!	#NULL!	#NULL!	0	1	2	0	0	0	1	1	1	1	5	1	1	3	4	2	5	1	1	1	1	1	0	0	0	0	0	0	1	0	0	1	1	1	1	1	1
53	5000	3.53	1	1	#NULL!	#NULL!	#NULL!	1	1	#NULL!	#NULL!	#NULL!	2	1	0	1	0	2	1	1	1	1	1	1	1	3	4	3	4	1	1	1	0	1	1	1	1	1	1	1	1	0	1	1	1	1	1	1	1
54	4000	3.2	2	3	1	1	1	2	0	0	1	1	2	2	2	2	1	1	1	2	3	2	2	3	3	2	3	3	3	5	5	0	0	1	1	1	1	1	0	1	1	1	1	1	2	2	1	2	2
55	2000	3.54	1	1	#NULL!	#NULL!	#NULL!	1	0	#NULL!	#NULL!	#NULL!	1	1	0	0	0	0	1	2	2	2	2	2	2	3	4	2	3	1	1	1	1	1	1	1	1	1	0	1	1	0	1	2	2	2	2	2	2
56	4500	3.91	1	1	#NULL!	#NULL!	#NULL!	1	0	#NULL!	#NULL!	#NULL!	0	1	1	0	0	1	1	0	2	2	2	2	2	5	5	5	5	3	1	1	1	1	0	0	0	1	0	0	0	0	1	1	1	1	1	1	1
57	8800	3.498	1	1	#NULL!	#NULL!	#NULL!	1	0	#NULL!	#NULL!	#NULL!	0	2	2	0	0	2	1	0	3	4	2	4	2	3	3	3	3	1	1	0	1	0	0	1	0	0	0	1	1	0	0	1	1	1	1	4	1
58	4000	2.46	2	2	1	0	0	2	0	0	0	1	0	1	1	2	0	2	1	2	2	2	2	2	5	3	2	2	3	2	1	1	1	1	0	0	0	0	0	0	1	0	1	2	1	1	2	1	1
59	7000	3.43	1	1	#NULL!	#NULL!	#NULL!	1	0	#NULL!	#NULL!	#NULL!	0	1	0	0	0	0	1	0	3	2	3	1	1	1	1	1	1	1	1	0	0	1	1	1	0	1	0	0	1	0	1	1	1	1	1	1	1
60	5000	2.71	2	2	1	0	1	2	0	0	0	0	1	1	1	0	0	1	1	0	2	2	2	1	1	3	2	2	2	1	1	1	0	1	1	1	1	1	0	0	1	0	0	2	2	2	2	2	2
61	1900	3.17	1	1	#NULL!	#NULL!	#NULL!	1	0	#NULL!	#NULL!	#NULL!	0	1	0	0	0	0	1	0	2	2	2	2	2	1	2	1	1	1	1	1	1	0	0	0	0	1	0	0	0	0	1	1	1	1	1	1	1
62	11800	2.95	1	1	#NULL!	#NULL!	#NULL!	1	0	#NULL!	#NULL!	#NULL!	0	1	2	2	0	0	1	1	2	2	3	2	2	1	2	1	2	1	1	0	0	0	0	0	0	1	0	0	0	0	0	1	1	1	1	1	1
63	2500	2.8	1	1	#NULL!	#NULL!	#NULL!	1	0	#NULL!	#NULL!	#NULL!	0	1	0	0	0	0	1	0	3	2	2	2	2	2	2	1	2	1	1	0	0	0	0	0	0	0	0	0	0	0	0	1	1	1	1	1	1
64	3530	3.27	1	1	#NULL!	#NULL!	#NULL!	1	1	#NULL!	#NULL!	#NULL!	0	1	2	0	0	2	1	2	3	3	3	3	3	3	2	2	3	1	1	0	1	0	1	1	0	1	0	0	0	1	1	1	1	1	1	1	1
65	2100	3.32	1	1	#NULL!	#NULL!	#NULL!	1	1	#NULL!	#NULL!	#NULL!	0	1	0	1	2	1	1	1	3	3	3	3	3	1	1	3	3	3	3	0	0	0	1	1	1	1	0	1	0	0	0	3	3	3	3	3	3
66	2000	3.31	1	1	#NULL!	#NULL!	#NULL!	1	0	#NULL!	#NULL!	#NULL!	0	1	2	0	0	2	1	2	1	3	3	3	2	3	2	3	2	1	1	0	0	0	0	0	0	1	0	0	1	0	1	1	1	1	1	1	1
67	11000	2.75	1	1	#NULL!	#NULL!	#NULL!	1	1	#NULL!	#NULL!	#NULL!	0	1	2	0	1	1	1	2	3	3	3	3	3	3	3	3	3	1	1	1	1	1	0	0	0	1	0	0	0	0	0	2	2	2	2	2	2
68	800	3.76	1	1	#NULL!	#NULL!	#NULL!	1	0	#NULL!	#NULL!	#NULL!	0	1	0	2	0	0	1	2	3	3	2	4	1	3	3	2	5	1	1	1	1	1	1	1	0	1	0	0	1	0	1	1	1	1	1	1	1
69	3000	3.65	1	1	#NULL!	#NULL!	#NULL!	1	1	#NULL!	#NULL!	#NULL!	0	1	0	0	0	0	1	0	1	1	1	1	1	2	3	3	3	1	1	0	0	0	0	0	0	1	0	1	0	0	0	1	1	1	1	1	1
70	1500	2.8	1	1	#NULL!	#NULL!	#NULL!	1	0	#NULL!	#NULL!	#NULL!	0	1	2	0	0	0	1	2	1	1	2	4	1	2	2	1	2	1	1	0	0	1	1	0	0	1	1	1	0	0	0	2	2	2	1	1	2
71	2500	3.07	1	3	1	1	0	2	0	1	0	1	2	0	1	0	0	0	1	2	4	4	1	1	3	3	3	3	3	5	4	1	0	1	1	0	0	1	0	1	0	0	1	3	2	2	2	4	3
72	2500	3.26	1	1	#NULL!	#NULL!	#NULL!	1	0	#NULL!	#NULL!	#NULL!	0	1	0	2	2	0	1	2	1	1	2	3	2	2	2	1	2	2	1	1	1	1	1	1	0	1	0	0	0	0	0	1	1	1	1	1	1
73	2000	2.97	1	1	#NULL!	#NULL!	#NULL!	1	1	#NULL!	#NULL!	#NULL!	0	1	2	1	0	0	1	1	1	1	1	2	1	2	2	2	2	1	1	1	1	0	0	1	1	1	1	1	1	0	0	1	1	1	1	1	1
74	9550	3.61	1	2	1	0	0	2	0	0	1	1	1	1	0	0	0	2	1	0	4	1	1	1	1	4	4	4	4	5	5	1	1	1	1	1	0	1	0	0	0	0	1	5	5	5	5	5	5
75	1500	2.94	3	3	1	0	0	2	0	0	1	1	0	1	1	0	1	1	1	2	1	1	2	1	2	3	4	4	4	4	4	0	0	0	1	1	0	1	0	0	0	0	1	4	1	1	4	1	1
76	1500	2.97	1	2	1	0	0	2	0	0	0	0	0	1	2	2	2	2	1	2	3	3	2	2	1	2	1	1	2	3	2	0	1	0	1	1	0	1	0	0	0	0	1	3	2	2	3	3	3
77	800	3.36	1	1	#NULL!	#NULL!	#NULL!	1	0	#NULL!	#NULL!	#NULL!	0	1	0	1	0	0	1	1	1	1	2	2	1	3	3	1	3	1	1	1	1	0	0	0	0	0	0	0	0	0	0	1	1	1	1	1	1
78	4000	2.17	3	3	1	1	1	2	0	0	1	1	0	1	1	0	1	2	1	2	5	5	4	5	4	2	3	4	3	5	4	0	0	1	0	0	0	1	0	0	0	0	1	4	3	4	4	1	1
79	1000	3.09	1	1	#NULL!	#NULL!	#NULL!	1	1	#NULL!	#NULL!	#NULL!	0	1	0	0	1	0	1	1	4	4	1	1	1	2	5	4	5	1	1	1	1	0	0	1	1	1	1	0	1	0	1	1	1	1	1	1	1
80	3000	3.41	1	1	#NULL!	#NULL!	#NULL!	1	1	#NULL!	#NULL!	#NULL!	0	1	0	0	0	0	1	1	2	3	1	1	1	4	5	4	4	1	1	1	1	1	0	0	1	1	0	0	0	1	1	2	1	1	2	1	1
81	3000	2.7	3	3	1	0	0	2	0	0	1	1	0	0	1	0	1	1	1	2	4	4	4	4	4	1	1	1	1	1	1	1	1	1	0	0	0	1	0	0	0	0	1	4	2	4	2	2	2
82	2500	2.8	1	1	#NULL!	#NULL!	#NULL!	1	0	#NULL!	#NULL!	#NULL!	1	1	1	1	1	1	1	1	1	1	1	1	1	1	1	1	1	1	1	1	1	1	1	1	1	1	1	1	1	1	1	1	1	1	1	1	1
83	500	3.69	1	1	#NULL!	#NULL!	#NULL!	1	0	#NULL!	#NULL!	#NULL!	0	1	1	0	0	0	1	1	1	1	3	3	3	1	1	1	1	1	1	1	1	1	1	1	0	1	0	1	1	0	1	1	1	1	1	1	1
84	900	2.79	1	1	#NULL!	#NULL!	#NULL!	1	1	#NULL!	#NULL!	#NULL!	0	1	0	0	0	0	1	0	3	2	3	1	1	3	2	5	2	4	5	0	0	1	1	1	0	1	0	1	0	0	0	1	1	1	1	1	1
85	4000	3.65	1	1	#NULL!	#NULL!	#NULL!	1	0	#NULL!	#NULL!	#NULL!	0	1	2	0	0	0	1	2	3	3	1	2	1	2	3	2	3	1	1	0	0	0	1	1	1	1	0	0	1	0	0	1	1	1	1	1	1
86	3000	3.22	1	3	0	1	0	2	0	1	0	1	1	1	1	0	1	1	0	0	3	3	3	3	3	3	3	3	3	5	5	1	1	1	0	0	0	0	0	0	0	0	1	3	3	3	3	3	3
87	3000	3	1	1	#NULL!	#NULL!	#NULL!	1	1	#NULL!	#NULL!	#NULL!	0	0	0	0	0	0	0	0	1	1	1	1	1	4	4	4	5	1	1	0	0	1	1	1	1	1	0	0	0	0	0	1	1	1	1	1	1
88	3000	2.87	3	3	1	0	0	2	0	0	1	0	0	1	0	0	1	2	1	2	3	3	3	3	3	1	1	1	1	1	1	0	0	1	0	0	0	0	0	0	0	0	1	3	3	3	3	3	3
89	5000	3.7	1	2	1	1	1	2	0	1	0	0	0	1	2	0	2	2	1	0	4	4	2	2	2	2	2	2	2	1	1	1	0	1	0	0	0	0	0	0	0	0	1	2	4	2	2	2	2
90	1000	3.87	1	1	#NULL!	#NULL!	#NULL!	1	0	#NULL!	#NULL!	#NULL!	0	1	1	1	0	0	1	2	2	2	1	1	1	2	2	2	2	1	1	1	0	1	1	0	0	1	0	0	0	0	0	1	1	1	1	1	1
91	4000	3.4	1	2	1	0	0	2	0	0	0	1	2	1	1	0	1	2	0	2	4	4	3	3	4	1	3	3	5	3	3	1	1	1	1	1	0	1	0	0	1	0	1	3	3	2	3	3	3
92	2000	3.78	1	1	#NULL!	#NULL!	#NULL!	1	0	#NULL!	#NULL!	#NULL!	0	1	2	2	0	2	1	2	3	1	1	1	1	1	2	2	2	1	1	1	0	0	0	0	0	1	0	0	0	0	1	1	1	1	1	1	1
93	1200	2.9	1	1	#NULL!	#NULL!	#NULL!	1	0	#NULL!	#NULL!	#NULL!	1	1	0	0	1	1	1	0	1	1	1	1	1	3	3	3	2	1	1	0	0	1	0	0	0	1	0	0	0	0	1	4	3	4	3	3	3
94	4000	3.12	1	1	#NULL!	#NULL!	#NULL!	1	0	#NULL!	#NULL!	#NULL!	2	2	2	2	2	2	2	2	3	3	3	3	3	3	3	3	3	3	3	0	0	1	0	0	0	0	0	0	0	0	0	1	1	1	1	1	1
95	2500	2.59	1	1	#NULL!	#NULL!	#NULL!	1	0	#NULL!	#NULL!	#NULL!	0	2	2	0	0	2	1	1	2	1	1	1	1	2	4	3	4	1	1	1	1	1	0	0	0	1	0	0	1	0	0	1	1	1	1	1	1
96	6000	3.69	1	1	#NULL!	#NULL!	#NULL!	1	1	#NULL!	#NULL!	#NULL!	0	1	0	1	0	0	1	1	1	1	1	1	1	3	3	3	2	1	1	1	0	0	1	1	1	1	1	1	1	0	0	1	1	1	1	1	1
97	10000	3.83	1	3	1	0	0	2	1	0	0	1	0	1	2	0	0	2	1	2	2	2	1	1	1	3	3	3	4	3	2	0	1	0	0	0	0	0	0	0	0	0	0	2	1	2	2	1	1
98	1500	3.67	1	1	#NULL!	#NULL!	#NULL!	1	1	#NULL!	#NULL!	#NULL!	0	1	0	0	0	2	1	2	4	1	2	2	2	4	5	3	5	1	1	0	0	0	0	0	0	1	0	0	0	0	0	1	1	1	1	1	1
99	3000	3.67	1	1	#NULL!	#NULL!	#NULL!	1	1	#NULL!	#NULL!	#NULL!	0	1	0	1	0	0	1	1	1	2	1	2	2	2	3	2	3	1	1	0	1	0	1	1	1	1	1	1	1	0	1	1	1	1	1	1	1
100	8000	2.8	1	1	#NULL!	#NULL!	#NULL!	1	0	#NULL!	#NULL!	#NULL!	0	1	2	0	2	2	1	2	4	3	1	4	1	1	3	3	3	1	1	1	1	0	1	1	0	0	0	0	0	0	1	3	1	1	3	2	2
101	3500	2.26	1	1	#NULL!	#NULL!	#NULL!	1	1	#NULL!	#NULL!	#NULL!	0	1	0	0	0	0	1	1	1	1	1	1	1	4	4	5	4	1	1	0	0	0	1	1	0	1	0	1	0	0	1	1	1	1	1	1	1
102	5000	4	1	1	#NULL!	#NULL!	#NULL!	1	1	#NULL!	#NULL!	#NULL!	0	1	0	0	0	2	1	2	4	4	1	2	2	2	2	3	2	1	1	1	0	0	1	1	0	1	1	1	0	0	1	2	1	1	1	1	1
103	5500	3.63	1	1	#NULL!	#NULL!	#NULL!	1	1	#NULL!	#NULL!	#NULL!	0	0	1	0	0	0	1	1	4	2	2	1	2	3	2	2	2	1	1	0	1	0	1	0	0	1	0	0	0	0	1	1	1	1	1	1	1
104	3000	3.82	1	1	#NULL!	#NULL!	#NULL!	1	0	#NULL!	#NULL!	#NULL!	2	1	2	0	2	2	1	2	4	4	3	3	2	3	3	4	3	1	1	1	1	0	0	0	0	0	0	0	0	0	1	3	2	3	2	1	1
105	5000	3.23	1	1	#NULL!	#NULL!	#NULL!	1	0	#NULL!	#NULL!	#NULL!	0	1	0	0	1	0	1	1	2	1	2	2	2	3	2	1	2	2	1	1	1	1	1	1	1	1	1	1	1	0	1	4	2	2	2	1	1
106	10000	2.84	1	1	#NULL!	#NULL!	#NULL!	1	0	#NULL!	#NULL!	#NULL!	1	1	0	0	0	0	0	1	2	2	1	2	2	1	2	2	1	2	1	1	1	1	1	1	0	1	0	1	1	0	1	2	2	2	2	2	2
107	2000	3.79	1	1	#NULL!	#NULL!	#NULL!	1	0	#NULL!	#NULL!	#NULL!	0	1	2	2	0	2	1	2	4	2	3	4	1	1	2	3	2	1	1	1	0	1	0	0	0	1	0	0	0	0	0	1	1	1	1	1	1
108	1600	3.46	1	1	#NULL!	#NULL!	#NULL!	1	1	#NULL!	#NULL!	#NULL!	0	1	0	0	0	1	1	2	4	4	3	2	2	1	1	1	2	1	1	1	0	0	0	0	0	0	0	0	0	0	1	2	1	1	2	1	1
109	1700	3.52	1	1	#NULL!	#NULL!	#NULL!	1	0	#NULL!	#NULL!	#NULL!	0	1	0	1	0	0	1	1	4	4	2	2	2	2	2	2	3	2	1	1	0	0	0	0	0	1	0	0	1	1	1	1	1	1	1	1	1
110	6000	3.02	1	2	1	0	1	2	0	1	1	1	0	1	0	0	0	0	1	0	2	2	2	2	2	3	3	3	3	3	3	1	1	1	1	1	0	1	0	1	1	0	0	2	2	2	2	2	2
111	3500	3.5	3	2	0	0	0	2	0	0	1	0	0	1	1	0	0	1	1	2	2	2	2	2	1	3	1	1	1	4	4	1	0	1	0	0	0	0	0	0	0	0	1	5	4	4	4	4	5
112	3500	3.11	1	1	#NULL!	#NULL!	#NULL!	1	0	#NULL!	#NULL!	#NULL!	0	1	1	0	0	1	1	0	3	3	2	2	2	1	1	1	1	1	1	1	1	1	1	1	0	1	1	1	1	0	1	2	2	2	2	2	2
113	3000	2.9	1	1	#NULL!	#NULL!	#NULL!	1	1	#NULL!	#NULL!	#NULL!	0	1	0	2	0	0	1	2	4	2	1	1	1	3	3	5	4	1	1	1	0	1	0	0	0	1	0	0	0	0	1	1	1	1	1	1	1
114	5000	2.47	3	2	1	0	0	2	0	0	0	1	1	1	1	0	2	2	2	2	3	3	1	3	1	1	2	3	1	3	1	1	1	1	1	1	0	1	0	0	0	0	0	3	2	2	2	3	2
115	2000	3.58	1	1	#NULL!	#NULL!	#NULL!	1	0	#NULL!	#NULL!	#NULL!	2	2	2	2	2	2	2	2	4	4	3	3	3	1	1	1	1	1	1	1	1	1	0	0	0	0	0	0	0	1	0	3	3	3	3	3	3
116	5000	2.9	2	2	1	0	1	2	1	1	0	1	0	1	0	0	0	2	1	2	4	4	2	2	4	3	3	3	3	2	4	1	1	1	1	0	0	1	0	0	1	0	0	4	2	2	4	2	2
117	2700	3.41	1	1	#NULL!	#NULL!	#NULL!	1	1	#NULL!	#NULL!	#NULL!	0	1	1	1	0	2	1	1	3	2	1	3	3	3	3	2	2	1	1	1	0	0	0	0	0	0	0	0	0	0	1	1	1	3	2	1	1
118	5000	2.72	1	1	#NULL!	#NULL!	#NULL!	1	0	#NULL!	#NULL!	#NULL!	2	2	2	1	0	0	1	1	2	3	3	3	3	3	2	2	2	1	1	0	0	0	0	1	0	0	1	1	0	0	0	1	1	1	1	1	1
119	15000	3.35	1	1	#NULL!	#NULL!	#NULL!	1	1	#NULL!	#NULL!	#NULL!	0	1	0	1	2	0	1	1	3	3	1	2	2	2	4	2	4	1	1	0	1	0	0	0	0	0	0	0	0	0	1	1	1	1	1	1	1
120	5000	3.2	1	3	1	1	1	2	1	0	1	0	1	1	1	1	1	1	1	1	2	3	3	3	3	2	2	2	3	3	3	1	1	1	0	1	0	1	0	1	0	0	1	2	2	2	2	2	2
121	600	3.82	1	1	#NULL!	#NULL!	#NULL!	1	1	#NULL!	#NULL!	#NULL!	0	1	2	2	0	2	0	2	2	2	2	2	2	3	3	3	3	1	1	1	0	0	1	0	1	1	0	0	0	0	1	3	2	2	2	2	2
122	1500	3.08	1	1	#NULL!	#NULL!	#NULL!	1	1	#NULL!	#NULL!	#NULL!	0	1	0	0	0	0	1	1	1	1	1	1	1	3	3	2	2	1	1	0	1	0	0	1	0	1	0	0	0	0	0	1	1	1	1	1	1
123	1000	3.35	1	1	#NULL!	#NULL!	#NULL!	1	1	#NULL!	#NULL!	#NULL!	0	1	2	2	0	1	1	2	2	2	2	2	2	1	3	1	3	1	1	1	1	0	0	0	0	1	0	0	0	0	1	1	1	1	1	1	1
124	4000	3.43	1	1	#NULL!	#NULL!	#NULL!	1	1	#NULL!	#NULL!	#NULL!	1	1	1	1	0	2	1	1	3	2	2	3	5	3	2	3	2	1	1	0	0	0	0	0	0	1	0	0	0	0	0	1	1	1	1	1	1
125	5000	3.22	1	1	#NULL!	#NULL!	#NULL!	1	1	#NULL!	#NULL!	#NULL!	0	2	2	0	0	2	1	2	4	3	4	3	3	3	3	3	3	1	1	0	0	0	0	1	0	1	0	0	0	0	1	1	1	1	1	1	1
126	12000	4	2	2	0	0	0	2	1	0	0	0	0	1	2	2	0	2	0	0	3	2	3	3	3	3	1	1	1	1	1	1	1	1	0	0	0	0	0	0	0	0	0	1	1	1	1	1	1
127	4500	3.71	1	1	#NULL!	#NULL!	#NULL!	1	1	#NULL!	#NULL!	#NULL!	0	1	0	0	0	0	1	2	5	5	5	5	5	4	4	3	5	1	1	0	0	0	0	0	0	1	0	0	0	0	0	1	1	1	1	1	1
128	5000	3.88	1	1	#NULL!	#NULL!	#NULL!	1	0	#NULL!	#NULL!	#NULL!	0	1	2	2	1	0	1	2	3	3	3	3	3	2	3	2	3	1	1	1	1	1	1	0	0	1	0	0	0	0	0	3	1	1	3	2	3
129	1800	3.2	1	1	#NULL!	#NULL!	#NULL!	1	0	#NULL!	#NULL!	#NULL!	0	1	0	1	1	1	1	1	2	3	5	5	5	2	2	3	3	2	2	1	1	1	1	1	1	1	0	0	1	1	1	1	2	1	2	1	2
130	1000	3.65	1	1	#NULL!	#NULL!	#NULL!	1	1	#NULL!	#NULL!	#NULL!	0	1	2	2	0	2	1	2	2	2	3	2	4	1	2	2	2	1	1	1	0	0	0	0	0	0	0	0	0	0	0	1	1	1	1	1	1
131	1500	1.9	1	1	#NULL!	#NULL!	#NULL!	1	1	#NULL!	#NULL!	#NULL!	0	2	0	2	0	2	1	2	2	2	2	2	2	2	1	2	2	1	1	0	0	0	0	0	1	1	1	0	0	0	0	1	1	1	1	1	1
132	3000	3.7	1	1	#NULL!	#NULL!	#NULL!	1	0	#NULL!	#NULL!	#NULL!	0	1	2	2	0	2	1	2	1	1	2	3	3	1	3	2	2	1	1	1	1	1	1	1	0	1	0	0	0	0	1	3	1	1	3	1	1
133	3000	3.51	1	1	#NULL!	#NULL!	#NULL!	1	0	#NULL!	#NULL!	#NULL!	2	1	2	1	0	2	1	1	1	1	2	2	1	1	2	3	2	1	1	0	0	1	1	1	0	1	0	0	1	0	1	2	2	2	2	2	2
134	2500	3.53	1	1	#NULL!	#NULL!	#NULL!	1	0	#NULL!	#NULL!	#NULL!	0	1	0	1	1	1	1	1	2	2	2	2	2	2	2	2	3	1	1	1	0	1	0	0	0	1	0	0	0	0	1	2	2	2	2	2	2
135	4500	3.19	2	1	#NULL!	#NULL!	#NULL!	1	1	#NULL!	#NULL!	#NULL!	1	1	1	1	1	1	1	1	1	1	2	2	1	1	1	2	1	2	1	1	1	1	1	0	0	1	0	1	1	0	0	1	2	1	1	2	2
136	17000	3.12	1	1	#NULL!	#NULL!	#NULL!	1	0	#NULL!	#NULL!	#NULL!	1	1	2	2	0	2	1	1	4	4	1	2	1	3	4	3	4	1	1	0	1	1	0	1	0	1	0	0	0	0	0	1	1	1	1	1	1
137	6500	2.35	1	1	#NULL!	#NULL!	#NULL!	1	0	#NULL!	#NULL!	#NULL!	0	1	2	2	0	2	1	1	3	3	3	1	3	3	2	3	2	3	3	0	0	0	1	1	1	1	1	1	1	0	0	1	1	1	1	1	1
138	3000	3.51	1	1	#NULL!	#NULL!	#NULL!	1	0	#NULL!	#NULL!	#NULL!	1	1	2	1	1	0	1	1	3	1	1	1	1	1	2	2	2	1	1	0	0	0	1	1	0	1	0	1	1	0	1	1	1	1	1	1	1
139	7000	3.71	1	1	#NULL!	#NULL!	#NULL!	1	1	#NULL!	#NULL!	#NULL!	0	1	0	0	0	0	1	0	1	1	1	1	1	2	2	1	2	1	1	0	0	0	1	1	1	1	1	1	1	0	0	1	1	1	1	1	1
140	18000	3.61	1	1	#NULL!	#NULL!	#NULL!	1	1	#NULL!	#NULL!	#NULL!	0	2	2	0	2	2	1	2	2	1	2	2	1	4	5	3	5	1	1	0	0	0	0	0	0	1	0	0	0	0	0	2	2	2	2	2	2
141	3000	3.7	2	1	#NULL!	#NULL!	#NULL!	1	1	#NULL!	#NULL!	#NULL!	1	1	1	2	2	2	1	1	3	3	2	2	1	4	4	5	4	1	1	1	1	1	0	0	0	1	0	0	0	0	0	1	1	1	1	1	1
142	3900	3.62	1	1	#NULL!	#NULL!	#NULL!	1	1	#NULL!	#NULL!	#NULL!	0	1	0	1	2	2	1	1	4	2	2	2	2	1	2	3	3	1	1	0	1	0	0	0	0	0	0	0	0	0	0	3	2	2	3	2	2
143	2200	3.06	3	3	1	0	0	2	0	0	1	1	1	1	1	0	1	1	1	2	5	3	5	5	5	2	3	1	3	3	1	1	1	1	1	0	0	1	0	0	0	0	1	3	3	4	3	1	1
144	600	3.13	3	3	1	1	0	2	0	0	1	1	2	1	0	0	1	2	1	2	5	3	4	4	3	2	3	2	3	1	1	1	1	1	0	0	0	0	0	0	0	0	1	2	1	2	3	1	1
145	8000	3.69	1	1	#NULL!	#NULL!	#NULL!	1	1	#NULL!	#NULL!	#NULL!	0	1	2	2	0	1	1	2	4	4	3	3	3	2	3	2	3	1	1	0	0	0	0	0	0	1	0	0	0	0	0	1	1	1	1	1	1
146	5000	3.86	1	1	#NULL!	#NULL!	#NULL!	1	1	#NULL!	#NULL!	#NULL!	0	1	0	0	0	2	1	2	1	4	1	2	3	2	3	3	3	1	1	0	0	1	0	0	0	1	0	0	0	0	0	1	1	1	1	1	1
147	2000	4	1	1	#NULL!	#NULL!	#NULL!	1	1	#NULL!	#NULL!	#NULL!	0	1	0	1	0	2	1	1	4	1	3	1	1	2	3	2	3	1	1	1	1	1	0	0	0	1	0	0	0	0	0	1	1	1	1	1	1
148	1500	3.29	1	1	#NULL!	#NULL!	#NULL!	1	1	#NULL!	#NULL!	#NULL!	0	1	0	2	0	2	1	1	3	2	2	2	2	2	2	3	4	3	1	1	0	0	1	1	0	0	1	1	1	0	1	1	1	1	1	1	1
149	2500	3.42	1	1	#NULL!	#NULL!	#NULL!	1	0	#NULL!	#NULL!	#NULL!	2	1	2	1	0	2	1	1	2	2	2	2	2	5	4	3	3	1	1	1	1	1	0	0	0	1	1	1	0	1	0	1	1	1	1	1	1
150	3000	3.48	1	1	#NULL!	#NULL!	#NULL!	1	0	#NULL!	#NULL!	#NULL!	1	1	2	0	0	2	2	2	3	2	3	4	3	2	2	1	2	2	1	1	1	1	0	0	0	1	0	1	0	0	0	2	1	1	1	1	1
151	3500	3.54	1	1	#NULL!	#NULL!	#NULL!	1	0	#NULL!	#NULL!	#NULL!	1	1	2	0	0	2	1	2	2	2	3	3	3	2	2	3	4	1	1	0	0	0	1	1	0	1	0	0	0	0	1	3	1	1	1	3	2
152	3500	3.19	1	1	#NULL!	#NULL!	#NULL!	1	1	#NULL!	#NULL!	#NULL!	0	1	0	1	0	0	1	1	2	2	2	2	1	2	3	3	3	1	1	0	0	0	0	0	0	1	0	0	0	0	1	1	1	1	1	1	1
153	4000	3.19	1	1	#NULL!	#NULL!	#NULL!	1	1	#NULL!	#NULL!	#NULL!	0	1	0	1	1	2	1	2	2	4	3	2	2	3	3	1	2	1	1	0	1	0	0	0	0	0	0	0	0	0	0	1	1	1	1	1	1
154	1000	3.2	1	1	#NULL!	#NULL!	#NULL!	1	0	#NULL!	#NULL!	#NULL!	0	1	2	2	0	0	1	2	2	3	3	3	2	2	1	1	1	1	1	0	0	0	1	0	0	1	0	0	0	0	0	1	1	1	1	1	1
155	3000	3.71	1	1	#NULL!	#NULL!	#NULL!	1	1	#NULL!	#NULL!	#NULL!	0	2	2	2	0	0	1	2	3	2	2	1	1	3	3	2	3	1	1	1	1	0	0	0	0	1	0	0	0	0	0	1	1	1	1	1	1
156	6000	2.9	1	1	#NULL!	#NULL!	#NULL!	1	0	#NULL!	#NULL!	#NULL!	0	1	0	0	1	0	1	1	4	4	5	2	1	1	1	1	2	1	1	1	1	1	1	1	1	1	1	1	1	0	1	3	1	1	3	4	3
157	4000	3.33	1	1	#NULL!	#NULL!	#NULL!	1	1	#NULL!	#NULL!	#NULL!	0	1	2	1	0	0	1	2	1	1	3	1	1	5	4	3	4	1	1	0	0	0	0	0	0	1	0	1	0	0	0	1	1	1	1	1	1
158	1500	3.12	1	1	#NULL!	#NULL!	#NULL!	1	0	#NULL!	#NULL!	#NULL!	0	1	1	0	1	2	1	2	4	4	4	4	5	2	1	1	2	3	1	1	1	1	0	0	0	1	0	0	0	0	1	4	2	4	3	4	4
159	4000	2.9	1	1	#NULL!	#NULL!	#NULL!	1	1	#NULL!	#NULL!	#NULL!	0	1	2	2	0	2	1	1	3	3	4	3	3	2	3	4	3	1	1	1	1	1	0	0	0	0	0	0	0	0	0	3	2	3	2	2	2
160	24000	2.91	1	1	#NULL!	#NULL!	#NULL!	1	1	#NULL!	#NULL!	#NULL!	0	1	2	0	0	2	1	2	3	1	3	1	2	3	3	2	3	2	2	0	0	0	0	0	0	0	0	0	0	0	0	3	2	2	2	2	2
161	9100	3.12	1	1	#NULL!	#NULL!	#NULL!	1	1	#NULL!	#NULL!	#NULL!	1	2	2	0	0	0	1	2	3	3	3	1	3	2	2	2	2	1	1	1	1	0	0	1	0	0	0	0	0	0	0	1	1	1	1	1	1
162	9000	3.73	1	1	#NULL!	#NULL!	#NULL!	1	0	#NULL!	#NULL!	#NULL!	0	1	2	0	2	1	0	2	2	1	1	1	1	2	2	2	1	2	1	1	0	0	1	1	0	1	0	0	1	0	0	2	1	1	1	1	1
163	2100	3.51	1	1	#NULL!	#NULL!	#NULL!	1	1	#NULL!	#NULL!	#NULL!	0	1	0	1	0	0	1	1	1	1	1	1	1	3	3	3	3	1	1	0	0	0	1	1	1	1	1	1	1	0	0	1	1	1	1	1	1
164	14000	3.06	1	1	#NULL!	#NULL!	#NULL!	1	1	#NULL!	#NULL!	#NULL!	1	1	1	1	1	1	1	1	3	3	3	3	3	3	3	3	3	3	3	1	1	1	0	0	0	0	0	0	0	0	0	3	3	2	3	2	3
165	1500	3.16	1	2	1	0	0	2	0	0	0	0	0	0	0	1	1	1	1	1	1	2	2	2	2	2	3	2	3	1	2	1	0	1	1	1	0	1	0	0	1	0	0	2	2	2	2	2	2
166	7000	3.63	1	1	#NULL!	#NULL!	#NULL!	1	0	#NULL!	#NULL!	#NULL!	0	1	0	0	0	0	1	0	3	3	2	3	2	2	3	3	4	4	4	0	1	1	1	0	1	1	0	0	1	0	1	2	2	2	2	2	2
167	10000	3.25	1	1	#NULL!	#NULL!	#NULL!	1	1	#NULL!	#NULL!	#NULL!	0	1	2	2	0	2	1	2	3	3	3	3	1	3	3	3	3	1	1	0	1	0	1	0	0	1	0	0	1	0	1	2	2	3	2	2	2
168	1200	3.18	1	1	#NULL!	#NULL!	#NULL!	1	1	#NULL!	#NULL!	#NULL!	0	1	2	0	2	2	1	2	4	3	3	3	3	3	3	3	4	1	1	0	0	0	0	0	0	1	1	0	1	0	0	1	2	2	2	2	2
169	2000	3.4	1	3	1	0	0	2	0	0	1	1	0	0	0	0	0	0	0	0	5	5	3	3	4	3	3	3	3	3	3	0	0	1	1	1	1	1	1	1	1	0	1	4	4	4	4	4	4
170	6000	2.79	1	1	#NULL!	#NULL!	#NULL!	1	1	#NULL!	#NULL!	#NULL!	0	1	2	2	0	1	1	2	1	2	2	3	3	3	3	4	3	1	1	1	1	1	1	1	1	1	0	1	1	1	0	1	1	1	1	1	1
171	20000	3.07	1	1	#NULL!	#NULL!	#NULL!	1	1	#NULL!	#NULL!	#NULL!	0	1	0	0	0	0	1	1	1	2	1	2	1	4	4	4	4	3	1	1	0	1	1	0	0	1	0	0	1	0	1	1	1	1	1	1	1
172	20000	4	1	1	#NULL!	#NULL!	#NULL!	1	1	#NULL!	#NULL!	#NULL!	0	1	1	0	2	2	1	2	1	3	3	4	1	3	3	2	5	1	1	0	0	0	1	0	0	1	0	0	0	1	0	1	1	1	3	1	1
173	10000	3.25	1	1	#NULL!	#NULL!	#NULL!	1	1	#NULL!	#NULL!	#NULL!	0	2	2	0	0	2	2	2	2	2	3	2	2	3	3	3	3	1	1	0	0	0	0	0	0	0	0	0	0	0	0	2	2	2	2	2	2
174	3000	3.41	1	1	#NULL!	#NULL!	#NULL!	1	0	#NULL!	#NULL!	#NULL!	0	1	0	0	0	0	1	1	4	2	1	2	2	4	4	4	4	2	1	1	1	1	1	1	1	1	1	0	1	0	1	2	1	1	1	1	1
175	8000	2.59	2	2	1	0	0	2	0	0	1	1	2	1	2	0	2	1	1	1	1	1	2	3	2	3	3	3	3	2	2	0	0	1	1	1	0	1	0	0	0	0	1	4	2	3	3	4	4
176	24000	3.25	1	1	#NULL!	#NULL!	#NULL!	1	1	#NULL!	#NULL!	#NULL!	0	1	0	2	0	1	1	1	3	2	1	1	1	2	1	2	3	1	1	0	0	0	1	0	0	1	0	0	0	0	0	1	1	1	1	1	1
177	28000	3.4	1	2	1	0	0	2	1	0	0	0	0	1	2	0	2	2	1	2	3	3	2	3	4	1	2	2	3	1	1	0	1	0	0	0	0	0	0	0	0	0	0	2	2	2	2	2	2
178	5000	4	1	1	#NULL!	#NULL!	#NULL!	1	0	#NULL!	#NULL!	#NULL!	2	1	2	1	0	0	1	2	1	1	1	1	1	3	1	1	1	1	1	0	0	1	0	0	0	0	0	0	0	0	1	1	1	1	1	1	1
179	2700	3.26	1	1	#NULL!	#NULL!	#NULL!	1	1	#NULL!	#NULL!	#NULL!	0	1	2	1	0	2	1	1	3	1	3	2	2	3	4	4	5	3	2	1	1	1	0	0	0	1	0	0	0	0	1	3	2	2	2	2	2
180	2500	3.47	3	3	1	1	0	2	0	0	0	1	0	1	2	2	2	0	1	2	3	3	1	2	2	1	3	3	2	3	3	1	1	1	1	0	0	1	0	0	1	0	1	3	1	1	2	3	3
181	3000	3.37	1	1	#NULL!	#NULL!	#NULL!	1	0	#NULL!	#NULL!	#NULL!	1	1	0	0	0	2	1	2	2	1	1	1	1	1	1	1	1	1	1	1	0	1	0	0	0	1	0	0	0	0	1	2	2	2	2	2	2
182	1000	3.57	1	1	#NULL!	#NULL!	#NULL!	1	1	#NULL!	#NULL!	#NULL!	2	1	0	2	0	0	1	2	3	3	3	3	4	1	1	1	3	1	1	0	0	0	0	0	0	0	0	0	0	0	1	1	1	1	1	1	1
183	10000	2.95	1	1	#NULL!	#NULL!	#NULL!	1	1	#NULL!	#NULL!	#NULL!	0	2	2	1	0	2	1	1	2	2	2	2	2	3	3	1	3	1	1	1	0	0	0	0	0	1	0	0	0	0	0	1	1	1	1	1	1
184	2200	2.67	1	1	#NULL!	#NULL!	#NULL!	1	0	#NULL!	#NULL!	#NULL!	0	1	2	0	0	1	1	1	3	4	4	5	4	2	3	4	3	4	3	0	0	0	0	0	1	0	1	1	0	0	1	1	2	3	2	1	2
185	3000	2.9	1	1	#NULL!	#NULL!	#NULL!	1	1	#NULL!	#NULL!	#NULL!	0	1	0	0	0	0	1	0	4	4	4	4	4	3	2	1	1	1	1	1	1	1	1	1	1	1	1	1	1	0	1	3	2	2	2	2	2
186	10000	3.2	1	1	#NULL!	#NULL!	#NULL!	1	1	#NULL!	#NULL!	#NULL!	0	1	0	0	0	2	1	1	1	1	1	1	1	2	2	2	2	1	1	1	1	1	1	1	1	1	0	1	0	0	0	1	1	1	1	1	1
187	4154	3.43	1	1	#NULL!	#NULL!	#NULL!	1	1	#NULL!	#NULL!	#NULL!	0	1	0	0	0	2	1	1	2	2	2	2	2	2	3	1	3	1	1	0	0	0	0	0	1	1	1	1	1	0	0	1	1	1	1	1	1
188	10000	3.63	1	1	#NULL!	#NULL!	#NULL!	1	1	#NULL!	#NULL!	#NULL!	0	1	0	2	0	2	1	2	4	3	1	3	1	2	2	3	2	1	1	0	0	0	0	1	0	0	0	0	0	0	1	1	1	1	1	1	1
189	2500	2.94	1	1	#NULL!	#NULL!	#NULL!	1	0	#NULL!	#NULL!	#NULL!	1	1	2	2	0	2	1	1	1	1	2	1	1	3	3	3	2	1	3	1	1	1	1	1	1	1	1	0	1	1	0	1	1	1	1	2	1
190	7000	3.75	1	1	#NULL!	#NULL!	#NULL!	1	1	#NULL!	#NULL!	#NULL!	0	1	2	2	0	2	1	2	4	2	1	2	2	2	3	2	1	1	1	1	1	0	1	0	0	1	0	0	0	0	1	1	1	1	1	1	1
191	5000	3.75	1	1	#NULL!	#NULL!	#NULL!	1	1	#NULL!	#NULL!	#NULL!	0	1	2	2	0	0	1	2	4	1	1	1	1	2	2	2	2	1	1	0	0	0	1	0	0	1	0	0	0	0	1	1	1	1	1	1	1
192	2000	3.14	1	1	#NULL!	#NULL!	#NULL!	1	0	#NULL!	#NULL!	#NULL!	0	1	0	2	0	2	1	2	3	2	3	1	1	2	3	3	3	1	1	1	1	0	0	0	0	0	0	0	0	0	1	2	1	1	2	1	1
193	4500	2.93	1	1	#NULL!	#NULL!	#NULL!	1	0	#NULL!	#NULL!	#NULL!	0	0	0	0	0	0	0	0	2	2	2	2	2	2	2	2	2	2	2	0	0	0	1	1	1	1	1	1	1	0	0	2	2	2	2	2	2
194	2000	3.5	1	3	1	1	0	2	0	0	0	1	0	0	2	2	0	0	0	1	1	1	2	2	2	3	3	3	3	3	4	0	0	1	0	0	0	1	0	0	0	1	0	2	2	2	2	2	2
195	16000	2.8	1	1	#NULL!	#NULL!	#NULL!	1	0	#NULL!	#NULL!	#NULL!	0	1	0	0	0	0	1	1	1	1	2	3	3	2	3	3	3	3	3	0	0	1	1	1	0	1	0	0	0	1	0	2	2	2	2	2	2
196	1500	3.2	1	1	#NULL!	#NULL!	#NULL!	1	1	#NULL!	#NULL!	#NULL!	0	2	2	2	0	2	2	2	4	3	3	4	3	1	1	1	1	1	1	0	0	0	0	0	0	1	0	0	0	0	0	1	1	1	1	1	1
197	500	3	1	1	#NULL!	#NULL!	#NULL!	1	1	#NULL!	#NULL!	#NULL!	0	1	2	1	0	2	1	1	2	2	3	3	3	3	2	2	3	2	1	0	1	0	0	0	0	1	0	0	1	0	0	1	1	1	1	1	1
198	2600	3.6	1	1	#NULL!	#NULL!	#NULL!	1	0	#NULL!	#NULL!	#NULL!	2	2	2	0	0	0	1	1	2	2	1	2	1	1	1	1	1	1	1	0	0	0	0	0	0	0	0	0	0	0	0	2	2	2	2	2	2
199	5000	2.59	1	3	1	1	1	2	1	1	0	1	0	0	0	0	0	0	1	1	1	1	2	2	1	3	4	2	2	2	4	0	0	1	1	1	1	1	1	1	1	0	1	4	1	1	1	1	1
200	10000	2.87	1	3	1	0	0	2	0	0	0	1	0	1	0	2	0	2	1	2	3	3	2	2	2	4	5	4	5	3	3	0	0	1	0	0	0	1	0	0	1	0	0	2	2	2	3	1	1
201	2500	3.2	1	1	#NULL!	#NULL!	#NULL!	1	1	#NULL!	#NULL!	#NULL!	0	1	1	0	0	2	1	2	4	3	1	2	2	2	2	3	2	1	1	0	1	0	0	0	0	1	0	0	1	1	1	3	1	1	3	5	5
202	1000	3.67	1	1	#NULL!	#NULL!	#NULL!	1	1	#NULL!	#NULL!	#NULL!	0	1	1	1	2	0	1	1	4	4	1	4	4	2	2	2	3	1	1	0	0	0	1	1	0	1	0	0	0	0	0	2	1	2	2	2	2
203	3000	2.9	1	2	0	0	0	2	1	1	0	0	1	1	0	0	0	1	1	1	3	2	1	1	1	1	2	2	3	1	1	0	0	1	0	0	0	1	0	0	0	0	1	3	1	1	3	5	1
204	3655	3.2	1	1	#NULL!	#NULL!	#NULL!	1	1	#NULL!	#NULL!	#NULL!	0	1	0	0	0	0	1	0	3	3	3	3	2	2	2	3	2	1	1	0	0	0	1	0	0	1	0	0	0	0	0	1	1	1	1	1	1
205	2500	3	1	1	#NULL!	#NULL!	#NULL!	1	1	#NULL!	#NULL!	#NULL!	0	1	1	0	0	0	1	2	2	2	2	2	1	4	4	3	5	2	1	1	1	1	0	0	0	1	0	0	0	0	1	2	1	1	2	1	1
206	5000	2.78	1	1	#NULL!	#NULL!	#NULL!	1	1	#NULL!	#NULL!	#NULL!	0	1	2	0	0	0	1	1	2	2	2	2	2	3	4	2	4	2	2	1	1	0	0	0	0	0	0	0	0	0	0	2	2	2	2	2	2
207	15000	2.67	3	3	0	1	0	2	0	0	1	1	1	1	0	2	1	0	1	2	4	5	2	4	4	5	3	5	5	5	5	0	1	1	1	1	0	1	0	0	0	0	1	3	3	3	4	4	4
208	10000	3.2	1	1	#NULL!	#NULL!	#NULL!	1	0	#NULL!	#NULL!	#NULL!	0	0	0	2	0	2	0	2	1	1	1	1	1	1	1	1	2	2	1	1	1	0	1	1	0	1	1	0	0	1	1	1	1	1	1	1	1
209	1800	3.5	1	1	#NULL!	#NULL!	#NULL!	1	0	#NULL!	#NULL!	#NULL!	0	1	1	0	0	0	1	2	2	1	5	4	3	2	3	1	2	4	2	1	1	1	1	0	0	1	0	0	0	0	1	1	1	1	1	1	1
210	1800	3.78	1	1	#NULL!	#NULL!	#NULL!	1	1	#NULL!	#NULL!	#NULL!	0	1	2	2	0	0	1	1	3	4	1	2	1	4	4	2	5	1	1	1	0	0	0	0	0	1	0	0	0	1	0	1	1	1	1	1	1
211	8000	2.8	1	1	#NULL!	#NULL!	#NULL!	1	0	#NULL!	#NULL!	#NULL!	0	1	0	0	0	0	1	0	2	2	2	2	2	2	3	2	3	3	3	0	0	1	1	1	1	1	0	1	1	0	0	3	3	3	3	3	3
212	6000	3.13	1	1	#NULL!	#NULL!	#NULL!	1	1	#NULL!	#NULL!	#NULL!	1	1	2	0	0	2	1	2	3	3	3	2	2	2	3	2	3	1	1	1	1	1	0	0	0	1	0	0	0	0	1	1	1	1	1	1	1
213	7000	3.96	1	1	#NULL!	#NULL!	#NULL!	1	0	#NULL!	#NULL!	#NULL!	0	1	1	0	0	0	1	0	2	2	2	2	2	4	3	4	3	1	1	1	1	1	0	0	1	1	0	0	0	0	1	1	1	1	1	2	4
214	1600	2.55	1	1	#NULL!	#NULL!	#NULL!	1	0	#NULL!	#NULL!	#NULL!	1	1	2	0	2	1	1	0	1	1	1	1	1	1	1	1	1	1	1	0	0	0	0	0	0	0	0	0	0	0	0	1	1	1	1	1	1
215	8000	3.84	1	1	#NULL!	#NULL!	#NULL!	1	1	#NULL!	#NULL!	#NULL!	2	1	2	0	0	2	1	2	2	2	2	2	2	3	3	3	4	2	1	1	0	0	1	0	0	1	0	0	0	0	0	1	1	1	1	1	1
216	6000	3.1	2	3	1	1	1	2	0	0	1	1	1	1	1	1	1	1	1	1	1	5	5	5	5	3	5	5	4	5	5	1	0	1	1	1	0	1	0	1	1	0	1	1	1	1	2	1	2
217	2300	2.89	1	1	#NULL!	#NULL!	#NULL!	1	1	#NULL!	#NULL!	#NULL!	0	1	0	2	0	2	1	2	2	2	3	1	1	3	2	2	2	1	1	1	1	0	1	1	1	1	0	0	1	0	1	1	1	1	1	1	1
218	2000	3.61	1	1	#NULL!	#NULL!	#NULL!	1	1	#NULL!	#NULL!	#NULL!	0	1	1	2	2	2	1	1	3	3	5	3	3	1	3	3	3	1	1	0	0	0	0	1	0	1	0	0	0	0	0	1	1	1	1	1	1
219	2300	3.1	1	1	#NULL!	#NULL!	#NULL!	1	1	#NULL!	#NULL!	#NULL!	0	1	0	2	0	0	1	1	4	3	2	2	2	3	2	2	2	1	1	1	1	0	0	0	0	1	0	0	0	0	0	1	1	1	1	1	1
220	3000	3.65	1	1	#NULL!	#NULL!	#NULL!	1	1	#NULL!	#NULL!	#NULL!	1	1	1	2	0	0	1	2	2	2	3	2	2	3	3	2	3	2	2	0	0	1	1	1	0	1	0	0	0	0	0	3	1	1	1	1	1
221	2500	3	1	1	#NULL!	#NULL!	#NULL!	1	1	#NULL!	#NULL!	#NULL!	0	1	0	2	0	0	1	2	4	2	1	1	2	2	4	2	4	1	1	1	0	1	1	0	1	1	0	0	0	0	0	1	1	1	1	2	1
222	2000	3.67	1	1	#NULL!	#NULL!	#NULL!	1	1	#NULL!	#NULL!	#NULL!	0	2	0	0	0	2	1	2	2	3	2	1	2	2	3	2	3	2	1	0	0	0	0	0	0	1	1	0	1	0	0	1	1	1	1	1	1
223	1800	3.1	1	1	#NULL!	#NULL!	#NULL!	1	0	#NULL!	#NULL!	#NULL!	1	1	2	2	0	0	1	1	2	2	1	2	1	2	3	3	3	1	1	1	0	1	1	1	0	1	0	0	0	0	1	5	2	2	3	2	2
224	3000	3	1	1	#NULL!	#NULL!	#NULL!	1	0	#NULL!	#NULL!	#NULL!	1	1	0	0	2	2	1	1	1	3	1	2	2	2	2	2	2	2	2	1	1	1	1	1	1	1	1	1	1	0	1	2	2	2	2	2	2
225	2500	3.31	1	1	#NULL!	#NULL!	#NULL!	1	1	#NULL!	#NULL!	#NULL!	0	1	1	0	0	1	1	1	1	1	5	1	3	2	3	2	2	1	1	1	0	0	0	0	0	1	0	0	0	0	0	1	1	1	1	1	1
226	6000	3.01	1	1	#NULL!	#NULL!	#NULL!	1	1	#NULL!	#NULL!	#NULL!	0	1	0	2	0	2	1	2	3	3	3	3	3	3	3	4	3	1	1	0	0	0	0	0	0	0	0	0	0	0	1	3	3	3	3	3	3
227	1000	3.8	1	1	#NULL!	#NULL!	#NULL!	1	1	#NULL!	#NULL!	#NULL!	0	1	2	0	2	2	2	2	3	3	3	3	3	3	3	4	3	1	1	1	0	0	0	1	0	1	0	0	0	0	1	3	1	2	3	3	2
228	2000	3.39	1	1	#NULL!	#NULL!	#NULL!	1	1	#NULL!	#NULL!	#NULL!	1	1	0	2	1	2	1	2	4	4	3	2	2	2	3	2	2	1	1	0	1	0	0	0	0	1	0	0	0	0	1	4	2	2	3	1	1
229	1500	3.45	3	3	1	1	0	2	0	0	0	0	0	1	2	1	1	1	1	1	1	1	1	1	1	2	3	3	3	2	1	1	0	1	1	1	1	1	1	0	1	1	0	3	2	2	1	2	2
230	2000	3.26	1	3	1	0	1	2	1	0	0	1	2	2	2	2	0	2	1	2	3	3	3	2	2	3	3	3	3	4	4	0	1	0	1	0	0	1	0	0	1	1	1	4	3	3	4	4	4
231	3000	4	1	1	#NULL!	#NULL!	#NULL!	1	0	#NULL!	#NULL!	#NULL!	0	1	1	2	0	2	1	2	4	2	4	4	1	4	3	5	4	1	1	1	0	0	0	1	0	1	0	0	0	0	1	2	1	2	1	2	3
232	3000	2.75	1	1	#NULL!	#NULL!	#NULL!	1	0	#NULL!	#NULL!	#NULL!	1	1	0	2	1	2	2	2	3	2	3	3	3	2	2	2	3	1	1	0	0	1	1	1	1	1	0	0	0	0	1	1	2	2	3	3	2
233	3000	3.48	1	1	#NULL!	#NULL!	#NULL!	1	0	#NULL!	#NULL!	#NULL!	0	1	1	0	0	2	1	2	2	3	3	4	4	3	3	2	3	1	1	1	1	1	1	0	0	1	0	0	1	0	1	1	1	1	1	1	1
234	5000	3.32	1	1	#NULL!	#NULL!	#NULL!	1	1	#NULL!	#NULL!	#NULL!	0	1	0	0	2	2	1	2	2	3	4	2	1	3	4	3	1	1	1	0	0	0	0	0	0	1	0	0	0	0	1	2	1	1	1	4	1
235	3500	3.37	1	1	#NULL!	#NULL!	#NULL!	1	1	#NULL!	#NULL!	#NULL!	0	1	2	0	0	0	1	2	2	2	2	3	1	2	3	4	4	1	1	0	0	1	0	0	0	1	0	0	0	0	0	1	1	1	1	1	1
236	1500	2.46	1	1	#NULL!	#NULL!	#NULL!	1	1	#NULL!	#NULL!	#NULL!	0	1	0	0	0	0	1	0	1	1	1	1	1	1	1	1	1	1	1	0	0	0	0	0	0	1	0	0	0	0	0	1	1	1	1	1	1
237	4000	3.26	1	1	#NULL!	#NULL!	#NULL!	1	0	#NULL!	#NULL!	#NULL!	0	2	2	2	0	0	1	2	1	1	1	1	2	4	5	4	4	1	1	1	1	1	1	1	0	0	0	0	0	1	0	3	3	3	3	3	3
238	4000	2.57	1	1	#NULL!	#NULL!	#NULL!	1	1	#NULL!	#NULL!	#NULL!	0	1	2	0	0	0	1	2	3	3	3	4	3	4	3	3	3	4	1	1	0	0	0	0	0	1	0	0	0	0	1	2	2	2	2	2	2
239	5000	2.93	1	1	#NULL!	#NULL!	#NULL!	1	1	#NULL!	#NULL!	#NULL!	0	1	2	0	0	0	1	2	4	1	3	1	1	3	3	3	4	1	1	1	1	1	0	0	0	1	0	0	0	0	1	3	1	1	3	1	1
240	4000	2.68	1	1	#NULL!	#NULL!	#NULL!	1	1	#NULL!	#NULL!	#NULL!	0	1	1	2	0	2	1	1	4	4	2	1	1	4	4	4	4	1	1	0	0	1	1	1	1	1	0	0	1	0	0	1	1	1	1	1	1
241	1700	2.96	1	1	#NULL!	#NULL!	#NULL!	1	1	#NULL!	#NULL!	#NULL!	0	1	0	2	1	2	1	2	5	5	1	3	1	5	5	5	5	2	1	1	1	1	1	1	0	1	0	0	1	0	1	4	1	1	3	5	1
242	3000	2.89	3	3	1	1	1	2	0	0	0	0	1	1	0	0	0	0	1	1	2	2	2	2	2	1	4	1	5	3	3	1	0	1	0	0	0	1	0	0	0	0	0	3	2	1	1	1	1
243	12000	1.99	1	3	1	0	1	2	0	1	0	1	1	0	0	2	1	0	0	2	5	4	2	3	4	3	5	5	5	4	5	1	1	1	0	1	0	1	1	1	1	0	1	4	2	4	5	5	4
244	1500	2.66	1	2	1	1	1	2	0	1	1	0	2	1	1	0	2	1	2	2	3	4	3	2	2	3	3	2	4	4	3	1	1	1	1	1	0	1	0	0	0	0	1	3	3	3	3	3	3
245	4000	2.35	2	3	1	1	1	2	0	1	1	1	0	1	0	2	1	1	1	2	4	4	2	3	4	2	2	2	3	2	2	1	0	1	1	0	0	1	0	0	0	0	1	3	3	3	3	4	2
246	9000	3.81	1	3	1	0	0	2	1	0	0	0	0	1	1	0	2	2	1	2	4	4	3	3	1	2	2	2	2	1	1	1	1	1	1	0	0	1	0	0	0	0	1	1	1	1	1	1	1
247	1000	2.54	1	2	1	1	1	2	0	1	1	1	2	1	1	0	2	1	1	0	3	3	3	3	3	3	3	3	3	3	3	1	0	1	1	1	1	1	0	0	1	0	1	4	3	3	4	4	4
248	1300	2.96	1	1	#NULL!	#NULL!	#NULL!	1	1	#NULL!	#NULL!	#NULL!	0	1	2	0	0	0	1	2	1	1	1	1	1	2	2	3	3	1	1	0	1	0	1	0	0	1	0	0	1	0	0	1	1	1	1	1	1
249	5000	3	2	3	1	1	0	2	0	0	1	0	0	1	1	0	1	1	1	1	4	4	2	1	3	1	2	2	3	3	3	1	1	1	0	0	0	1	0	0	1	0	0	2	1	3	2	1	2
250	1500	3.29	3	3	1	1	0	2	0	0	1	0	0	1	1	0	1	1	1	2	4	4	2	2	1	1	2	2	3	4	3	1	0	1	0	0	0	1	0	0	0	0	0	2	1	3	2	1	2
251	2000	3.52	1	1	#NULL!	#NULL!	#NULL!	1	0	#NULL!	#NULL!	#NULL!	0	1	1	0	0	0	1	1	1	2	2	2	2	2	3	2	3	1	1	1	0	0	0	1	0	1	0	0	1	0	1	2	1	1	1	2	2
252	2000	3	3	1	#NULL!	#NULL!	#NULL!	1	1	#NULL!	#NULL!	#NULL!	0	1	0	1	1	1	1	1	1	1	1	1	1	3	3	3	3	3	3	1	1	1	1	1	1	1	1	1	1	0	1	1	1	1	1	1	1
253	20000	2.97	1	2	1	0	1	2	1	0	0	1	1	1	1	2	0	0	1	1	4	1	4	1	5	3	5	5	5	5	5	1	1	1	0	0	1	1	1	1	0	0	0	4	1	1	5	1	1
254	5000	2.9	2	3	1	1	0	2	0	0	1	1	0	1	1	0	1	0	1	1	1	1	1	1	1	2	4	1	4	4	3	0	0	1	0	0	0	1	1	0	1	0	1	3	3	3	3	3	3
255	4000	2.67	3	3	1	0	1	2	0	0	1	1	1	1	1	0	1	1	1	1	5	5	4	4	5	3	4	3	4	3	3	0	1	1	1	0	0	0	0	0	0	0	1	5	4	5	4	5	4
256	3000	2.9	2	3	1	0	1	2	0	0	1	0	0	1	1	0	2	2	1	2	4	4	2	4	3	3	3	3	4	3	3	0	1	1	0	0	0	1	0	0	1	0	0	3	2	3	4	2	2
257	5000	3.5	3	3	0	0	0	2	0	0	1	1	2	1	0	0	0	1	0	1	4	4	3	4	4	2	1	1	1	3	1	1	1	1	1	1	1	1	1	1	1	0	0	4	3	3	4	1	1
258	4000	2.59	1	1	#NULL!	#NULL!	#NULL!	1	0	#NULL!	#NULL!	#NULL!	1	1	1	0	0	0	1	1	4	4	1	1	1	1	4	5	4	1	1	0	1	0	0	0	0	1	0	0	0	0	0	1	1	1	1	1	1
259	6000	2.75	1	2	1	1	0	2	0	1	0	0	0	2	2	1	2	2	2	2	3	3	3	3	3	2	3	3	3	1	1	0	0	1	1	1	0	1	0	0	1	1	0	1	1	1	1	1	1
260	1000	2.5	3	3	1	0	1	2	0	0	1	1	1	1	0	2	0	2	1	1	5	4	3	1	1	3	3	3	3	4	4	0	1	1	1	1	0	1	0	0	0	0	0	5	1	1	5	3	3
261	20000	2.97	3	3	1	1	0	2	0	0	0	1	0	1	0	1	0	2	1	1	2	3	2	2	2	3	5	3	4	4	4	0	0	1	1	0	0	1	0	0	1	0	0	2	2	2	4	2	2
262	3000	2.8	1	1	#NULL!	#NULL!	#NULL!	1	1	#NULL!	#NULL!	#NULL!	0	1	1	1	0	1	1	1	2	2	1	2	1	1	3	2	2	2	2	1	0	1	1	1	1	1	1	1	1	0	0	2	2	2	2	2	2
263	3000	3.05	3	3	1	1	1	2	0	1	1	1	2	1	0	0	2	0	1	1	1	3	1	2	2	4	4	4	4	3	4	1	0	1	1	0	0	1	0	0	1	0	0	3	3	2	3	3	3
264	4000	2.92	1	1	#NULL!	#NULL!	#NULL!	1	1	#NULL!	#NULL!	#NULL!	1	1	1	0	1	2	1	2	4	4	3	4	4	5	5	5	5	3	3	0	1	0	1	1	1	1	0	0	1	0	1	3	2	2	2	2	2
265	2500	2.89	3	3	1	1	1	2	0	0	1	1	0	1	1	0	0	0	1	1	4	3	2	2	2	4	4	4	4	5	4	1	1	1	1	1	1	1	0	0	1	0	0	4	2	2	4	2	2
266	1000	2.7	3	3	1	1	1	2	0	0	1	1	0	1	1	0	1	1	0	1	4	4	4	4	2	3	4	4	4	3	3	1	1	1	1	1	0	1	0	0	0	0	1	2	2	2	2	2	2
267	1999	3.11	1	1	#NULL!	#NULL!	#NULL!	1	0	#NULL!	#NULL!	#NULL!	1	1	2	0	0	2	1	1	1	2	1	1	1	1	3	1	3	1	1	0	0	1	1	1	1	1	0	0	1	0	0	2	1	1	1	1	1
268	6500	2.48	1	1	#NULL!	#NULL!	#NULL!	1	1	#NULL!	#NULL!	#NULL!	2	2	2	2	2	2	2	2	4	4	4	4	4	1	1	1	1	1	1	0	0	0	0	0	0	0	0	0	0	0	1	1	1	1	1	1	1
269	2500	2.96	3	3	1	0	0	2	0	0	0	1	0	1	1	2	0	2	1	2	1	2	2	2	2	2	3	1	3	3	2	1	0	1	1	0	0	1	0	0	1	0	0	4	2	3	4	3	3
270	2000	3.45	1	1	#NULL!	#NULL!	#NULL!	1	1	#NULL!	#NULL!	#NULL!	0	1	0	0	1	1	1	1	2	1	1	2	1	3	4	3	3	3	3	1	1	1	1	0	0	0	1	1	1	1	1	1	2	2	2	2	2
271	5000	3.2	2	2	0	1	0	2	0	1	0	0	0	1	0	1	0	2	0	1	4	4	4	4	4	3	3	3	3	3	1	1	0	1	1	1	1	1	1	1	1	0	1	1	1	1	1	5	1
272	2000	2.43	1	1	#NULL!	#NULL!	#NULL!	1	1	#NULL!	#NULL!	#NULL!	0	1	2	2	0	0	1	2	3	3	1	2	3	3	3	3	3	1	1	0	1	0	1	1	0	1	0	0	0	0	0	3	1	1	1	1	1
273	1500	3.2	1	1	#NULL!	#NULL!	#NULL!	1	1	#NULL!	#NULL!	#NULL!	0	1	0	0	0	2	1	2	2	2	2	2	2	5	4	5	5	1	1	1	0	1	0	0	0	1	0	0	0	0	1	1	1	1	1	1	1
274	9890	3.64	1	1	#NULL!	#NULL!	#NULL!	1	0	#NULL!	#NULL!	#NULL!	0	1	0	0	0	0	1	0	2	2	2	2	2	2	2	2	2	1	1	0	0	0	0	0	0	1	0	0	0	0	0	2	2	2	2	2	2
275	3050	3.85	1	1	#NULL!	#NULL!	#NULL!	1	0	#NULL!	#NULL!	#NULL!	0	1	1	0	0	0	1	1	1	1	2	1	2	2	2	3	3	1	1	0	1	1	1	0	0	1	0	0	0	0	0	2	1	1	1	1	1
276	2500	2.89	1	2	1	0	0	2	1	0	0	0	1	1	2	2	0	0	1	2	1	1	1	1	1	1	4	2	4	1	1	1	1	1	0	0	0	1	0	0	0	0	1	1	1	1	3	1	1
277	10500	3.4	1	1	#NULL!	#NULL!	#NULL!	1	0	#NULL!	#NULL!	#NULL!	1	2	2	2	2	2	1	2	3	3	4	1	1	2	2	3	4	1	1	0	0	1	0	0	0	0	0	0	0	0	0	2	2	2	2	2	2
278	10000	3.3	1	1	#NULL!	#NULL!	#NULL!	1	0	#NULL!	#NULL!	#NULL!	0	1	2	0	1	2	2	0	2	3	3	3	2	2	2	2	2	2	2	1	1	1	1	1	0	1	0	0	1	0	1	2	3	3	3	3	3
279	3000	3.33	1	3	1	1	0	2	0	1	0	0	0	1	0	2	0	2	1	2	2	3	2	2	2	2	2	2	2	1	1	1	1	1	0	0	0	1	0	0	0	0	0	3	2	2	2	3	2
280	4000	3.41	1	1	#NULL!	#NULL!	#NULL!	1	0	#NULL!	#NULL!	#NULL!	0	1	0	2	0	0	1	1	1	1	1	1	1	1	1	1	1	1	1	0	0	1	1	1	1	1	1	1	1	0	1	1	1	1	1	1	1
281	5000	3.64	1	1	#NULL!	#NULL!	#NULL!	1	0	#NULL!	#NULL!	#NULL!	0	1	2	0	0	0	1	1	2	2	2	2	2	3	3	3	2	1	1	1	1	1	0	0	0	1	0	0	1	0	0	1	1	1	1	1	1
282	900	3.05	1	1	#NULL!	#NULL!	#NULL!	1	1	#NULL!	#NULL!	#NULL!	0	1	0	0	0	2	1	2	1	1	1	1	1	2	2	2	2	1	1	1	1	1	1	1	0	1	0	0	0	0	1	1	1	1	1	1	1
283	1900	3.8	1	1	#NULL!	#NULL!	#NULL!	1	1	#NULL!	#NULL!	#NULL!	0	1	1	2	0	2	1	2	3	4	3	3	3	3	4	4	4	1	1	1	1	1	0	1	1	1	0	1	0	0	0	3	1	1	1	1	1
284	3000	3.74	2	3	0	1	0	2	0	0	1	1	2	1	2	2	0	2	1	2	3	3	3	3	3	2	2	5	4	2	3	1	1	1	0	0	0	1	0	0	0	0	0	1	1	1	1	1	1
285	4000	3.18	1	1	#NULL!	#NULL!	#NULL!	1	1	#NULL!	#NULL!	#NULL!	0	1	0	0	0	2	1	1	2	1	1	1	1	2	3	1	2	1	1	1	0	0	0	0	0	1	0	0	0	0	1	1	1	1	1	1	1
286	3000	3.09	1	1	#NULL!	#NULL!	#NULL!	1	0	#NULL!	#NULL!	#NULL!	2	2	2	1	0	2	1	1	2	1	1	1	1	2	2	2	2	1	1	0	0	1	1	1	0	1	0	0	0	0	0	1	1	1	1	1	1
287	2000	3.43	1	1	#NULL!	#NULL!	#NULL!	1	0	#NULL!	#NULL!	#NULL!	0	1	1	0	0	0	1	1	1	1	1	1	1	1	1	1	1	1	1	0	0	1	1	1	1	1	1	1	1	0	1	1	1	1	1	1	1
288	3000	3.49	1	3	0	1	0	2	0	0	0	1	1	1	2	2	1	1	2	2	3	3	3	3	3	2	2	2	2	2	2	1	1	0	0	0	0	0	0	0	0	1	0	3	2	4	3	3	3
289	1100	3.63	1	1	#NULL!	#NULL!	#NULL!	1	0	#NULL!	#NULL!	#NULL!	0	1	2	2	0	2	1	1	2	2	2	2	1	1	1	1	3	1	1	0	1	1	0	0	0	1	0	0	0	0	0	2	2	2	2	2	2
290	6000	3.61	1	1	#NULL!	#NULL!	#NULL!	1	1	#NULL!	#NULL!	#NULL!	0	1	0	0	0	1	1	0	1	1	3	1	1	1	3	2	3	1	1	0	1	0	0	0	1	1	0	0	0	1	0	1	1	1	1	1	1
291	2500	3.63	1	3	1	1	0	2	0	0	0	0	0	1	0	0	1	1	1	2	1	1	2	1	1	1	1	1	1	2	1	1	1	1	1	1	1	1	1	1	1	0	0	3	3	3	3	3	3
292	20000	3.28	2	3	0	0	0	2	0	0	1	1	0	1	0	0	1	1	1	2	5	5	5	4	4	2	2	4	4	4	4	1	1	1	0	0	0	1	0	0	1	0	1	3	3	4	2	1	1
293	30500	3.43	2	1	#NULL!	#NULL!	#NULL!	1	0	#NULL!	#NULL!	#NULL!	0	1	2	0	0	2	1	2	4	2	1	2	4	2	3	4	4	2	2	0	0	0	0	0	0	0	0	0	0	0	1	3	1	1	3	2	2
294	12000	3.45	2	3	0	1	0	2	0	0	0	1	0	1	2	0	0	2	1	2	3	3	2	3	3	2	3	3	3	3	3	1	1	1	1	1	0	0	0	0	0	0	0	3	3	3	3	3	3
295	1500	3.06	2	2	0	1	0	2	0	0	0	0	2	2	2	2	1	1	1	2	3	4	3	3	2	3	1	1	3	1	1	0	1	1	0	0	0	1	0	0	0	0	1	3	3	3	3	3	3
296	3200	3.54	1	1	#NULL!	#NULL!	#NULL!	1	0	#NULL!	#NULL!	#NULL!	0	1	0	0	0	0	1	1	2	2	2	2	2	3	3	3	3	1	1	0	1	0	1	1	0	1	0	0	1	0	1	1	1	1	1	1	1
297	4500	2.91	1	1	#NULL!	#NULL!	#NULL!	1	0	#NULL!	#NULL!	#NULL!	1	1	2	1	0	2	1	1	1	1	3	2	2	3	4	4	4	1	1	0	0	1	0	0	0	0	0	0	0	0	1	3	5	1	3	1	1
298	2000	3.2	2	2	1	0	0	2	0	1	0	0	0	2	2	1	2	2	1	1	2	2	2	1	1	3	3	3	3	1	1	1	0	1	1	1	1	1	0	0	0	0	1	1	1	1	1	1	1
299	5000	3.08	1	1	#NULL!	#NULL!	#NULL!	1	0	#NULL!	#NULL!	#NULL!	0	2	2	0	0	2	1	2	3	4	3	2	3	1	2	1	3	1	1	1	1	1	1	0	0	1	0	0	0	0	0	1	1	1	1	1	1
300	1600	3.24	1	2	1	0	0	2	0	0	0	0	1	1	1	2	2	2	2	2	3	3	4	3	3	1	2	2	1	1	1	0	0	0	0	0	0	1	0	0	0	0	1	3	2	2	3	3	3
301	2500	2.57	3	3	1	0	1	2	1	0	0	1	2	1	2	2	1	2	1	2	2	3	3	3	3	2	4	3	5	4	1	1	1	1	1	1	0	1	0	0	1	0	1	3	2	3	3	3	3
302	2100	3.2	1	3	0	1	0	2	1	0	1	1	0	1	2	0	2	2	1	2	3	3	2	1	1	3	3	2	3	2	3	0	1	1	0	0	0	1	0	0	1	0	1	3	1	1	3	1	3
303	2000	3.22	1	3	1	1	0	2	0	0	0	0	0	1	2	0	2	2	1	1	3	3	3	2	3	2	1	2	2	2	3	0	0	1	1	1	1	1	0	0	0	0	1	3	1	2	3	4	2
304	3000	3.11	1	1	#NULL!	#NULL!	#NULL!	1	1	#NULL!	#NULL!	#NULL!	0	1	0	0	0	0	1	1	3	2	1	1	2	4	4	5	4	1	1	1	1	0	1	0	0	1	0	0	0	0	0	2	1	1	1	1	1
305	5000	3.5	1	1	#NULL!	#NULL!	#NULL!	1	0	#NULL!	#NULL!	#NULL!	0	1	2	0	0	2	1	1	3	2	1	3	1	1	1	1	5	1	1	0	0	1	1	0	0	1	0	0	1	0	1	1	1	1	1	1	1
306	3000	3.41	1	1	#NULL!	#NULL!	#NULL!	1	0	#NULL!	#NULL!	#NULL!	0	1	2	0	1	2	1	2	1	1	3	2	2	3	3	2	3	1	1	1	0	0	0	0	0	1	0	0	0	0	1	3	2	2	3	2	3
307	5500	3.56	1	1	#NULL!	#NULL!	#NULL!	1	0	#NULL!	#NULL!	#NULL!	0	1	2	1	2	2	1	1	3	2	2	1	1	2	4	3	3	1	1	1	1	1	1	1	0	0	0	0	1	0	0	1	1	1	1	1	1
308	3000	3.98	1	1	#NULL!	#NULL!	#NULL!	1	0	#NULL!	#NULL!	#NULL!	0	1	1	2	0	2	1	2	1	1	3	1	2	1	1	5	2	1	1	1	0	0	0	0	0	1	0	0	0	0	1	3	1	3	3	1	1
309	16000	2.94	1	1	#NULL!	#NULL!	#NULL!	1	0	#NULL!	#NULL!	#NULL!	0	1	0	2	0	0	1	2	3	1	1	1	1	2	2	2	2	1	1	1	1	1	1	1	0	1	0	0	0	0	1	1	1	1	1	1	1
310	8000	3.02	1	1	#NULL!	#NULL!	#NULL!	1	0	#NULL!	#NULL!	#NULL!	1	1	2	2	0	2	1	2	4	4	2	2	2	3	3	3	3	1	1	1	0	0	1	0	0	1	0	0	0	0	1	2	2	2	2	2	2
311	5000	3.54	1	1	#NULL!	#NULL!	#NULL!	1	0	#NULL!	#NULL!	#NULL!	0	1	2	2	0	2	1	2	3	3	3	2	3	1	3	3	3	1	1	1	0	1	0	0	1	1	1	1	1	0	1	3	2	2	2	2	2
312	1000	3.11	1	1	#NULL!	#NULL!	#NULL!	1	0	#NULL!	#NULL!	#NULL!	0	1	0	1	0	0	0	1	2	2	2	2	2	2	2	2	2	2	2	1	0	1	1	1	1	0	0	0	0	0	0	2	2	2	2	2	2
313	9000	3.37	1	1	#NULL!	#NULL!	#NULL!	1	0	#NULL!	#NULL!	#NULL!	0	1	0	1	0	0	1	1	2	2	2	2	2	1	2	2	2	1	1	1	0	1	0	0	0	0	0	0	0	0	0	1	1	1	1	1	1
314	2500	3.22	1	1	#NULL!	#NULL!	#NULL!	1	1	#NULL!	#NULL!	#NULL!	0	1	2	1	0	0	1	2	3	4	1	1	1	3	4	3	4	1	1	0	1	0	0	1	0	1	0	0	0	0	0	3	1	1	3	1	3
315	5000	2.98	1	1	#NULL!	#NULL!	#NULL!	1	0	#NULL!	#NULL!	#NULL!	0	2	2	0	2	0	1	2	3	4	2	3	4	1	1	1	1	1	1	1	1	0	1	0	0	0	0	0	0	0	1	3	2	2	2	2	2
316	1500	2.96	2	2	1	0	1	2	0	0	0	0	0	2	2	2	0	2	1	2	3	3	3	3	3	1	1	1	1	1	1	0	1	0	1	0	0	1	0	0	0	0	1	3	2	3	3	3	3
317	2000	3.52	2	3	1	0	0	2	0	0	1	1	2	0	1	2	1	2	1	1	4	4	3	4	4	1	3	1	3	3	3	0	1	0	1	1	0	1	0	0	0	0	1	3	2	4	2	2	2
318	2000	3.28	1	1	#NULL!	#NULL!	#NULL!	1	1	#NULL!	#NULL!	#NULL!	1	1	1	0	1	2	1	2	3	3	3	4	3	1	3	3	3	3	3	1	1	0	1	1	0	1	1	1	1	0	0	3	1	1	1	1	1
319	3000	2.98	1	3	1	0	1	2	0	0	1	1	2	1	2	0	1	1	1	1	5	4	3	3	3	3	4	3	3	4	3	1	1	1	0	0	0	1	0	1	0	0	1	2	2	2	2	2	2
320	9000	2.79	2	3	1	0	1	2	0	0	1	1	1	1	1	2	1	1	1	1	5	5	3	5	5	2	2	5	5	5	5	1	0	1	1	0	0	1	0	0	0	0	1	5	5	5	5	5	5
321	3000	2.85	1	2	1	0	0	2	0	0	0	1	0	2	2	2	2	2	2	2	3	3	3	3	3	3	3	3	3	3	3	0	0	0	0	0	0	0	0	0	0	0	0	3	3	3	3	3	3
322	1900	2.66	1	1	#NULL!	#NULL!	#NULL!	1	1	#NULL!	#NULL!	#NULL!	0	1	2	2	2	2	2	2	1	1	1	1	1	3	3	3	5	1	1	0	0	1	1	1	0	0	1	1	1	0	0	1	1	1	1	1	1
323	3000	3.38	1	1	#NULL!	#NULL!	#NULL!	1	0	#NULL!	#NULL!	#NULL!	1	1	2	2	1	2	2	2	3	3	3	3	3	2	2	1	2	1	2	1	1	1	0	0	0	1	0	0	0	0	0	3	2	2	3	3	3
324	1200	3.48	1	1	#NULL!	#NULL!	#NULL!	1	0	#NULL!	#NULL!	#NULL!	0	1	0	0	0	1	1	1	2	2	1	1	2	3	3	3	3	1	1	0	0	1	0	0	0	1	0	1	0	0	0	2	2	2	2	2	2
325	5000	2.58	1	1	#NULL!	#NULL!	#NULL!	1	1	#NULL!	#NULL!	#NULL!	0	1	0	1	0	1	1	1	1	2	2	1	1	1	3	1	2	1	1	0	1	0	0	0	0	0	0	0	0	0	1	1	1	1	1	1	1
326	8500	3.48	1	1	#NULL!	#NULL!	#NULL!	1	1	#NULL!	#NULL!	#NULL!	0	2	0	0	0	0	1	0	1	2	1	2	2	3	4	5	4	1	1	1	1	1	0	0	1	1	1	0	1	0	1	1	1	1	1	1	1
327	7000	3.07	1	1	#NULL!	#NULL!	#NULL!	1	1	#NULL!	#NULL!	#NULL!	0	1	0	1	0	0	1	1	4	4	1	2	1	3	3	2	3	1	1	0	0	1	0	0	0	1	0	0	0	0	1	3	1	1	3	1	1
328	1500	2.89	2	3	0	1	0	2	0	0	0	1	0	1	0	0	0	2	1	2	1	1	3	2	2	2	2	3	3	2	2	0	0	1	0	0	0	1	0	0	0	1	0	3	2	2	3	3	2
329	2500	3.15	1	1	#NULL!	#NULL!	#NULL!	1	1	#NULL!	#NULL!	#NULL!	1	1	2	2	0	0	0	2	2	2	2	2	2	2	3	3	4	1	1	0	0	0	0	0	0	1	0	0	0	0	0	1	1	1	1	1	1
330	10000	2.96	3	3	1	1	0	2	0	0	1	0	2	0	0	1	0	1	1	1	4	4	2	2	1	2	1	3	2	3	4	1	0	1	0	0	0	1	0	0	1	0	1	3	2	2	3	3	3
331	8000	3.02	1	1	#NULL!	#NULL!	#NULL!	1	0	#NULL!	#NULL!	#NULL!	0	1	0	1	0	0	1	1	2	2	2	1	2	1	1	1	1	2	1	0	0	1	1	1	0	1	0	0	1	0	0	2	2	2	2	2	2
332	5000	3.11	1	1	#NULL!	#NULL!	#NULL!	1	1	#NULL!	#NULL!	#NULL!	0	1	2	0	0	0	1	0	2	2	2	2	2	2	2	3	2	2	1	1	1	1	0	0	0	0	0	0	0	0	1	1	1	1	2	1	1
333	2000	3.21	1	2	1	0	0	2	0	0	0	0	0	1	1	0	0	0	1	0	1	1	1	1	1	3	2	1	2	1	1	0	0	0	0	0	0	1	0	0	1	1	0	1	1	1	1	1	1
334	1600	2.98	2	3	1	0	0	2	0	0	0	1	2	1	2	2	2	1	1	2	4	3	3	3	5	3	3	5	3	3	3	0	1	1	0	0	0	1	0	0	0	0	1	3	3	3	3	3	3
335	6056.24	2.98	1	1	#NULL!	#NULL!	#NULL!	1	1	#NULL!	#NULL!	#NULL!	0	2	2	0	0	2	1	2	3	2	3	1	1	2	2	2	2	1	1	0	0	0	0	0	0	1	0	0	0	1	0	1	1	1	1	1	1
336	5000	3.12	2	3	1	0	0	2	0	0	1	0	2	1	1	2	1	0	1	2	4	4	3	4	4	2	1	1	2	3	1	1	1	1	1	0	0	0	0	0	0	0	0	2	2	2	2	2	2
337	1800	2.75	1	1	#NULL!	#NULL!	#NULL!	1	1	#NULL!	#NULL!	#NULL!	2	2	2	0	0	2	2	2	1	1	3	1	3	3	2	3	3	1	1	0	1	0	1	0	0	1	0	0	1	0	0	1	1	1	1	1	1
338	4000	3	1	1	#NULL!	#NULL!	#NULL!	1	1	#NULL!	#NULL!	#NULL!	0	1	0	1	0	2	2	2	3	3	2	2	2	2	3	3	3	1	1	0	0	0	0	0	0	0	0	0	0	0	0	3	3	3	3	3	3
339	6000	2.67	1	1	#NULL!	#NULL!	#NULL!	1	1	#NULL!	#NULL!	#NULL!	1	1	0	2	1	2	1	2	4	4	3	3	5	3	3	3	3	3	2	1	1	1	0	1	0	1	0	0	0	0	1	3	1	2	3	1	2
340	8000	4	1	1	#NULL!	#NULL!	#NULL!	1	1	#NULL!	#NULL!	#NULL!	0	1	0	0	0	2	1	1	2	2	2	1	1	2	3	3	3	1	1	1	0	0	0	1	0	1	0	0	0	0	1	1	1	1	1	1	1
341	8000	3.39	1	3	1	0	0	2	0	0	0	1	2	2	2	2	0	2	1	2	3	3	3	3	3	1	1	1	2	3	1	0	0	1	1	0	0	1	0	0	0	0	0	3	2	3	3	3	3
342	8500	2.67	1	3	1	1	1	2	0	1	0	1	0	1	0	0	2	1	1	2	1	3	3	2	1	3	3	3	3	3	3	1	0	1	0	0	0	1	0	0	0	0	1	2	1	1	1	1	1
343	20000	3.08	1	3	1	0	1	2	1	0	0	1	2	1	2	2	1	2	1	2	4	4	3	4	3	2	3	4	4	4	5	1	1	0	1	0	0	1	0	0	0	0	1	3	3	4	3	2	1
344	2000	3.76	1	2	1	1	0	2	0	0	1	0	0	1	0	2	2	2	1	1	3	3	2	2	2	1	1	1	1	1	1	1	0	1	1	1	1	1	0	0	0	0	0	1	1	1	1	1	1
345	3900	3.9	1	1	#NULL!	#NULL!	#NULL!	1	1	#NULL!	#NULL!	#NULL!	0	1	2	0	0	2	1	2	3	3	3	3	3	1	1	1	1	1	1	0	0	0	1	1	0	1	0	0	1	0	0	1	1	1	1	1	1
346	1500	2.8	1	1	#NULL!	#NULL!	#NULL!	1	0	#NULL!	#NULL!	#NULL!	2	2	2	2	2	2	2	2	2	2	2	2	1	2	2	4	2	1	1	1	0	1	1	1	1	1	0	1	1	0	1	1	1	1	1	1	1
347	2500	3.76	1	1	#NULL!	#NULL!	#NULL!	1	1	#NULL!	#NULL!	#NULL!	0	1	1	0	2	2	1	2	4	3	1	3	4	3	4	4	4	1	1	1	1	1	0	0	0	1	0	0	0	0	1	3	2	2	1	2	1
348	1500	3.93	1	1	#NULL!	#NULL!	#NULL!	1	1	#NULL!	#NULL!	#NULL!	0	1	2	0	0	2	1	2	4	3	3	4	2	3	3	3	3	1	1	0	0	0	0	0	0	1	0	0	0	1	0	1	1	1	1	1	1
349	1000	3.33	1	1	#NULL!	#NULL!	#NULL!	1	1	#NULL!	#NULL!	#NULL!	0	1	2	1	0	2	1	1	4	3	3	3	2	2	2	2	2	1	1	0	1	1	0	0	0	0	0	0	0	0	0	1	1	1	1	1	1
350	3500	3.42	1	1	#NULL!	#NULL!	#NULL!	1	0	#NULL!	#NULL!	#NULL!	0	1	0	0	0	2	1	1	4	3	2	2	2	3	2	1	2	1	1	0	1	1	1	0	0	1	0	0	0	0	0	1	1	1	1	1	1
351	1500	2.79	2	3	1	1	0	2	0	0	1	1	0	1	1	0	1	2	1	2	5	5	1	3	1	3	3	2	3	4	3	0	0	1	0	0	0	1	0	0	1	0	0	3	2	1	1	2	1
352	3000	3.46	1	1	#NULL!	#NULL!	#NULL!	1	1	#NULL!	#NULL!	#NULL!	0	1	1	0	0	2	1	2	1	1	2	2	2	2	3	2	3	1	1	1	0	1	0	1	0	1	0	1	1	1	0	1	1	1	1	1	1
353	14700	3.72	2	3	0	0	0	2	0	0	0	1	0	1	1	0	0	1	1	0	2	2	3	3	3	3	3	1	3	3	3	1	1	1	1	0	0	1	0	0	1	0	1	4	2	2	4	2	2
354	1500	3.8	1	1	#NULL!	#NULL!	#NULL!	1	1	#NULL!	#NULL!	#NULL!	0	1	0	0	0	0	1	2	1	1	1	1	1	2	4	1	4	1	1	0	1	0	1	1	0	1	0	0	1	0	0	1	1	1	1	1	1
355	3000	3.73	1	1	#NULL!	#NULL!	#NULL!	1	0	#NULL!	#NULL!	#NULL!	2	1	2	0	0	2	1	2	3	3	2	2	2	2	3	2	3	1	1	1	1	0	1	1	0	1	0	0	1	0	0	3	2	2	2	2	2
356	1200	1.72	2	3	1	0	0	2	0	0	0	1	0	1	1	0	0	2	1	2	3	3	3	3	3	1	4	4	4	4	4	1	1	1	1	1	1	1	0	0	0	0	1	3	2	2	2	2	2
357	650	3.56	1	1	#NULL!	#NULL!	#NULL!	1	1	#NULL!	#NULL!	#NULL!	0	1	2	2	1	0	1	2	3	4	3	1	1	3	2	4	3	1	1	1	0	0	1	0	1	1	0	0	1	0	0	1	1	1	1	1	1
358	8000	3.32	1	1	#NULL!	#NULL!	#NULL!	1	0	#NULL!	#NULL!	#NULL!	0	1	1	0	0	2	1	2	2	2	3	2	1	3	3	3	3	1	1	0	0	1	0	0	0	1	0	0	0	0	1	1	1	1	1	1	1
359	2000	3.43	2	2	0	1	0	2	0	0	0	0	2	1	1	2	2	2	1	1	1	1	1	1	1	3	3	2	1	2	1	1	1	1	1	1	0	1	0	0	1	0	1	2	2	2	2	2	2
360	7500	3	3	3	1	0	1	2	0	0	0	1	0	1	0	0	0	0	1	1	1	1	1	2	1	2	1	2	3	5	5	0	0	1	1	0	1	1	0	0	0	0	1	5	1	3	5	1	1
361	3000	3.87	1	1	#NULL!	#NULL!	#NULL!	1	1	#NULL!	#NULL!	#NULL!	0	1	2	0	0	2	1	2	3	3	2	2	2	2	3	2	3	1	1	1	1	0	1	1	0	1	0	0	1	0	1	3	1	1	3	1	1
362	1500	3.51	1	1	#NULL!	#NULL!	#NULL!	1	0	#NULL!	#NULL!	#NULL!	1	1	1	2	0	2	1	1	3	3	2	1	2	2	2	2	2	1	1	0	0	0	0	1	0	1	0	0	0	0	1	2	1	1	1	1	1
363	1500	3	1	2	0	1	0	2	0	0	0	0	2	1	1	1	0	2	1	1	1	1	1	1	1	3	3	2	1	1	1	1	1	1	1	1	0	1	0	0	1	0	0	1	1	1	1	1	1
364	5000	4	1	1	#NULL!	#NULL!	#NULL!	1	0	#NULL!	#NULL!	#NULL!	0	1	2	2	0	2	1	2	4	3	3	2	2	2	3	2	3	1	1	0	0	1	0	1	0	0	0	0	0	0	0	3	2	1	3	3	3
365	1500	3	3	3	1	0	0	2	0	0	0	0	0	1	1	2	2	2	1	1	3	3	3	3	3	2	2	2	3	3	3	1	1	1	0	0	0	1	0	0	1	0	1	3	1	2	3	3	3
366	10000	3	2	3	1	1	0	2	0	0	1	1	0	1	2	0	1	2	1	2	4	4	3	3	3	2	2	2	2	1	4	1	0	1	1	0	0	1	0	0	1	0	0	5	2	2	5	4	4
367	20000	3.5	1	1	#NULL!	#NULL!	#NULL!	1	0	#NULL!	#NULL!	#NULL!	0	1	2	0	0	0	1	0	4	2	2	1	1	2	2	2	3	1	1	1	1	0	1	1	0	1	0	0	0	0	1	3	1	1	1	1	1
368	4000	3.19	3	2	1	0	1	2	0	0	0	1	0	1	0	0	0	0	0	1	2	2	2	2	2	4	4	2	4	1	1	0	0	1	1	0	0	1	0	0	1	0	1	1	1	1	1	1	1
369	300	3.01	1	1	#NULL!	#NULL!	#NULL!	1	0	#NULL!	#NULL!	#NULL!	1	1	2	2	1	2	1	2	1	1	2	1	1	2	1	1	2	1	1	0	0	0	0	0	0	1	0	0	0	0	0	2	2	3	3	2	3
370	9000	3.61	1	1	#NULL!	#NULL!	#NULL!	1	1	#NULL!	#NULL!	#NULL!	1	1	2	2	2	2	2	2	3	3	3	3	3	5	4	4	1	1	1	0	0	0	0	0	0	0	0	0	0	0	0	3	3	3	3	3	3
371	2000	2.5	1	1	#NULL!	#NULL!	#NULL!	1	1	#NULL!	#NULL!	#NULL!	0	1	1	0	1	1	1	0	4	4	4	4	4	2	2	2	2	2	2	1	1	1	1	1	1	1	0	1	1	0	1	3	3	2	3	3	3
372	3000	3.39	1	2	1	0	0	2	1	0	0	1	0	1	1	1	0	0	1	1	2	2	2	1	2	1	3	2	4	1	1	1	1	1	0	0	0	1	0	0	0	0	1	2	2	2	2	2	2
373	1100	3.26	1	1	#NULL!	#NULL!	#NULL!	1	1	#NULL!	#NULL!	#NULL!	0	1	0	1	0	0	0	0	3	3	3	3	3	4	4	4	5	1	1	0	1	0	1	0	1	1	1	0	0	0	0	1	1	1	1	1	1
374	1700	3.72	1	1	#NULL!	#NULL!	#NULL!	1	1	#NULL!	#NULL!	#NULL!	0	1	0	0	1	0	1	1	4	4	4	2	4	1	1	1	1	1	1	1	1	1	0	0	0	1	0	0	1	0	1	1	1	1	1	1	1
375	1000	3.87	1	1	#NULL!	#NULL!	#NULL!	1	1	#NULL!	#NULL!	#NULL!	0	1	0	0	1	0	1	0	4	4	4	3	3	3	3	4	4	1	1	0	1	0	1	1	1	1	0	0	0	0	1	4	3	3	3	3	3
376	2800	3.46	1	1	#NULL!	#NULL!	#NULL!	1	1	#NULL!	#NULL!	#NULL!	0	1	0	0	0	0	1	0	4	4	2	2	2	1	3	2	3	1	1	1	1	0	0	0	0	1	0	0	0	0	1	1	1	1	1	1	1
377	4000	3.43	1	1	#NULL!	#NULL!	#NULL!	1	0	#NULL!	#NULL!	#NULL!	0	1	2	2	2	2	1	2	1	3	2	2	2	2	2	3	3	1	1	1	1	1	1	1	1	1	0	0	0	0	0	2	2	2	2	2	2
378	10000	3.39	1	1	#NULL!	#NULL!	#NULL!	1	1	#NULL!	#NULL!	#NULL!	0	1	1	1	0	2	1	1	3	2	2	2	2	2	3	2	2	1	1	0	0	0	0	0	0	0	0	0	0	0	1	3	1	1	1	1	1
379	3000	3.96	1	1	#NULL!	#NULL!	#NULL!	1	0	#NULL!	#NULL!	#NULL!	0	1	0	1	1	1	1	1	4	4	1	1	1	1	2	1	2	1	1	0	0	0	1	1	0	1	0	0	0	1	1	1	1	1	1	1	1
380	3000	3.56	1	1	#NULL!	#NULL!	#NULL!	1	1	#NULL!	#NULL!	#NULL!	0	1	0	1	0	2	1	1	3	3	1	1	1	2	2	1	2	1	1	1	0	0	0	0	0	0	0	0	0	0	1	1	1	1	1	1	1
381	1500	3.48	1	1	#NULL!	#NULL!	#NULL!	1	1	#NULL!	#NULL!	#NULL!	0	0	0	0	0	0	0	2	3	3	1	1	2	2	2	1	2	1	1	1	1	0	1	0	0	1	0	0	1	0	1	3	1	1	1	1	1
382	1800	3.26	1	3	1	1	0	2	0	0	0	1	0	1	1	0	1	1	1	0	2	1	4	4	4	3	4	3	5	3	4	1	1	1	0	0	0	1	0	0	0	0	1	2	3	4	1	1	1
383	2500	3.56	1	1	#NULL!	#NULL!	#NULL!	1	1	#NULL!	#NULL!	#NULL!	0	1	0	2	0	0	1	2	4	2	1	2	1	3	2	1	2	1	1	0	0	0	0	1	0	1	0	0	0	0	1	1	1	1	1	1	1
384	20000	2.9	3	3	1	1	0	2	0	0	0	1	0	1	1	0	2	2	1	2	4	4	4	4	2	3	3	3	3	2	1	0	1	1	0	0	0	0	0	0	0	0	1	4	2	2	4	3	3
385	3500	3.03	2	3	1	0	0	2	0	0	0	1	0	1	2	0	0	0	1	2	4	3	2	2	1	1	2	2	3	4	3	1	1	0	0	0	0	1	0	0	0	0	1	2	1	2	2	2	2
386	1500	3.3	1	1	#NULL!	#NULL!	#NULL!	1	1	#NULL!	#NULL!	#NULL!	0	1	0	0	1	0	1	2	1	1	1	1	1	2	4	4	3	1	1	0	0	0	0	0	0	0	0	0	0	0	0	1	1	1	1	1	1
387	2000	3.03	1	1	#NULL!	#NULL!	#NULL!	1	1	#NULL!	#NULL!	#NULL!	0	1	1	2	0	2	1	1	2	2	2	1	3	3	5	5	5	3	1	1	1	0	1	0	1	1	0	0	0	0	1	1	1	1	1	1	1
388	2300	2.83	1	1	#NULL!	#NULL!	#NULL!	1	1	#NULL!	#NULL!	#NULL!	1	1	1	1	1	1	1	0	2	2	2	2	1	2	3	2	2	2	1	1	0	0	0	0	0	0	0	0	0	1	1	1	1	1	1	1	1
389	2000	3.57	1	1	#NULL!	#NULL!	#NULL!	1	1	#NULL!	#NULL!	#NULL!	0	2	2	2	2	2	1	2	3	3	3	3	3	2	2	2	2	1	1	1	1	1	0	1	0	1	0	0	1	1	1	3	3	3	3	3	3
390	1200	3.31	1	1	#NULL!	#NULL!	#NULL!	1	0	#NULL!	#NULL!	#NULL!	0	1	0	0	0	0	1	1	2	2	2	2	2	1	3	3	3	2	2	0	1	0	0	0	0	1	0	0	1	0	0	1	1	1	1	1	1
391	5000	2.6	1	1	#NULL!	#NULL!	#NULL!	1	0	#NULL!	#NULL!	#NULL!	0	1	2	2	2	2	2	2	3	3	3	3	3	1	1	1	1	1	1	0	0	0	0	0	0	0	0	0	0	0	0	5	5	5	5	5	5
392	20000	3.04	1	1	#NULL!	#NULL!	#NULL!	1	0	#NULL!	#NULL!	#NULL!	0	1	2	0	0	2	1	2	3	3	3	3	3	3	3	3	2	1	1	0	0	1	1	1	0	1	0	0	1	0	0	2	2	2	2	2	2
393	1100	3.01	1	1	#NULL!	#NULL!	#NULL!	1	0	#NULL!	#NULL!	#NULL!	0	1	0	0	0	0	1	1	1	1	5	2	1	1	1	2	2	1	1	0	1	1	1	1	1	1	1	1	1	0	1	1	1	1	1	3	1
394	5000	3.1	1	1	#NULL!	#NULL!	#NULL!	1	0	#NULL!	#NULL!	#NULL!	0	1	1	0	0	0	1	1	5	5	5	5	1	1	3	2	3	1	1	0	0	1	0	0	0	0	0	0	1	0	1	1	1	1	1	1	1
395	3000	3	1	1	#NULL!	#NULL!	#NULL!	1	0	#NULL!	#NULL!	#NULL!	0	1	0	0	0	2	1	2	3	3	3	3	3	2	2	2	2	1	1	1	0	1	0	0	0	0	0	0	0	0	0	1	1	1	1	1	1
396	800	3.12	1	1	#NULL!	#NULL!	#NULL!	1	1	#NULL!	#NULL!	#NULL!	1	1	0	2	0	0	1	2	4	2	4	2	1	2	4	1	3	1	1	1	1	0	1	0	0	1	0	0	0	0	0	2	1	1	2	4	1
397	1000	3.29	1	1	#NULL!	#NULL!	#NULL!	1	1	#NULL!	#NULL!	#NULL!	1	1	2	1	2	1	1	1	3	4	2	3	3	3	3	3	1	1	1	1	1	1	0	0	1	1	0	1	0	0	1	3	1	1	1	1	1
398	3000	2.5	3	3	1	0	0	2	0	1	0	0	0	1	0	0	1	1	1	2	5	3	1	4	5	2	2	2	2	4	4	1	1	1	1	1	0	1	0	0	1	0	1	4	1	2	4	4	3
399	3682	3.41	1	1	#NULL!	#NULL!	#NULL!	1	1	#NULL!	#NULL!	#NULL!	0	1	0	1	0	1	1	1	3	3	2	2	2	5	5	5	5	1	1	0	0	0	1	1	0	1	0	1	1	0	0	1	1	1	1	1	1
400	2500	3	3	3	1	0	0	2	0	0	0	1	0	1	0	0	1	0	1	1	3	3	3	3	3	3	3	3	3	2	2	1	1	1	1	0	0	1	0	0	0	0	0	2	2	2	2	2	2
401	2900	3.12	2	3	1	0	0	2	0	0	0	1	0	1	2	2	2	2	1	2	4	3	3	3	4	3	3	3	4	4	4	1	0	0	0	0	0	0	0	0	0	1	0	2	1	3	1	2	2
402	3000	3.08	1	1	#NULL!	#NULL!	#NULL!	1	1	#NULL!	#NULL!	#NULL!	0	2	2	0	0	2	1	1	2	3	3	2	2	3	4	3	4	1	1	1	1	0	1	0	0	1	0	0	0	0	1	2	1	2	2	1	1
403	4500	3.08	1	1	#NULL!	#NULL!	#NULL!	1	1	#NULL!	#NULL!	#NULL!	2	2	2	2	0	2	1	2	3	4	3	3	4	3	4	3	5	1	1	1	0	0	0	0	0	1	0	0	0	0	1	2	1	1	1	1	1
404	1500	2	2	3	1	0	0	2	0	0	0	1	2	1	2	2	1	2	0	2	4	4	3	3	4	2	2	2	2	2	2	0	0	1	0	0	0	0	0	0	1	1	0	3	3	3	3	3	3
405	2500	3.26	1	1	#NULL!	#NULL!	#NULL!	1	0	#NULL!	#NULL!	#NULL!	0	1	1	1	2	2	1	1	2	1	3	2	3	1	1	1	1	1	1	1	1	1	0	0	0	0	0	0	0	0	1	3	2	2	3	3	2
406	550	3.1	1	1	#NULL!	#NULL!	#NULL!	1	0	#NULL!	#NULL!	#NULL!	1	1	2	1	2	0	0	1	3	4	1	1	1	3	3	5	4	1	1	1	1	1	0	1	0	1	0	0	1	0	1	3	1	1	1	1	1
407	5000	3.33	1	1	#NULL!	#NULL!	#NULL!	1	0	#NULL!	#NULL!	#NULL!	0	1	2	0	0	2	1	1	2	2	2	2	2	1	1	1	1	1	1	0	0	1	0	0	1	1	0	0	1	0	1	2	2	2	2	2	2
408	3344.33	3.18	1	1	#NULL!	#NULL!	#NULL!	1	1	#NULL!	#NULL!	#NULL!	0	1	2	0	0	2	1	2	1	1	1	1	1	2	2	1	2	1	1	1	1	0	0	0	0	0	0	0	0	0	0	1	1	1	1	1	1
409	2500	2.61	1	1	#NULL!	#NULL!	#NULL!	1	1	#NULL!	#NULL!	#NULL!	1	1	2	2	2	2	1	2	3	3	3	2	2	3	4	3	4	1	1	1	1	1	0	1	1	1	1	1	0	0	1	3	2	2	3	2	2
410	6000	3.06	1	1	#NULL!	#NULL!	#NULL!	1	0	#NULL!	#NULL!	#NULL!	2	1	1	0	0	2	1	1	3	3	2	4	2	3	2	3	3	2	1	0	0	1	1	1	0	1	0	0	0	0	1	3	3	3	3	2	2
411	3000	2.95	1	2	0	1	1	2	0	1	0	0	2	1	2	2	1	2	1	1	2	2	4	4	4	2	3	1	2	1	1	1	0	1	1	1	1	1	0	0	0	0	1	2	2	2	2	2	2
412	900	3.08	1	1	#NULL!	#NULL!	#NULL!	1	1	#NULL!	#NULL!	#NULL!	0	1	0	0	0	2	1	2	4	3	3	3	2	3	3	3	3	1	1	1	0	0	1	0	0	1	0	0	0	0	0	1	1	1	2	2	1
413	3200	2.63	3	3	1	1	0	2	0	0	1	1	2	1	2	2	1	1	1	2	1	1	3	3	1	3	2	3	2	2	3	0	1	1	1	1	0	1	0	1	1	0	1	5	3	3	5	1	4
414	5000	2.75	3	3	1	1	0	2	0	0	0	0	1	1	1	0	2	2	2	2	3	3	3	3	3	3	3	3	3	3	3	0	0	0	1	1	1	1	1	1	1	1	0	3	3	3	3	3	3
415	3000	3.24	3	3	1	0	0	2	0	0	1	1	0	1	1	0	0	1	1	1	1	1	2	2	2	3	4	4	4	2	3	1	1	1	1	1	0	1	0	0	0	0	1	2	1	1	1	1	1
416	4000	3.1	1	1	#NULL!	#NULL!	#NULL!	1	1	#NULL!	#NULL!	#NULL!	1	1	0	2	0	2	1	2	3	3	3	3	3	3	3	3	3	1	1	0	0	0	1	1	1	1	1	1	1	0	1	2	2	2	2	2	2
417	2300	3.01	2	3	1	0	0	2	0	0	1	1	1	0	0	2	1	1	0	0	1	2	2	1	1	2	1	2	1	2	1	1	1	0	1	1	1	1	1	1	1	0	1	1	3	3	1	3	1
418	3800	3.06	1	1	#NULL!	#NULL!	#NULL!	1	0	#NULL!	#NULL!	#NULL!	0	1	1	2	0	2	1	1	3	4	3	2	1	2	3	1	1	1	1	0	1	1	1	1	1	1	0	0	0	1	0	1	1	1	1	1	1
419	4000	3.43	1	1	#NULL!	#NULL!	#NULL!	1	1	#NULL!	#NULL!	#NULL!	0	2	2	2	0	2	1	2	3	4	2	3	3	2	2	1	3	1	1	0	0	0	0	0	0	1	0	1	1	0	0	1	1	2	3	3	3
420	1000	2.47	3	3	1	1	0	2	0	0	1	0	0	1	1	0	0	1	1	1	3	3	5	1	1	3	4	3	4	5	5	1	1	1	1	0	0	0	0	0	0	1	0	3	1	1	1	1	1
421	3000	2.63	1	1	#NULL!	#NULL!	#NULL!	1	0	#NULL!	#NULL!	#NULL!	2	2	2	2	2	2	2	2	3	3	3	3	3	1	1	1	1	1	1	0	0	1	1	0	0	1	0	0	0	0	0	3	3	3	3	3	3
422	2000	2.67	1	1	#NULL!	#NULL!	#NULL!	1	1	#NULL!	#NULL!	#NULL!	0	1	0	0	1	0	1	1	5	5	1	1	1	5	5	5	5	1	1	0	0	1	1	0	0	1	0	0	0	0	1	1	1	1	1	1	1
423	6000	2.91	1	1	#NULL!	#NULL!	#NULL!	1	0	#NULL!	#NULL!	#NULL!	2	2	2	2	2	2	2	2	1	1	1	1	1	3	3	2	2	1	1	1	0	0	1	1	1	1	1	1	1	0	0	1	1	1	1	1	1
424	5000	3.57	1	1	#NULL!	#NULL!	#NULL!	1	1	#NULL!	#NULL!	#NULL!	1	1	0	2	0	2	1	2	3	3	1	1	1	4	4	3	4	1	1	1	0	0	1	0	1	1	1	0	1	0	0	1	1	1	1	1	1
425	1900	3.54	1	1	#NULL!	#NULL!	#NULL!	1	1	#NULL!	#NULL!	#NULL!	0	0	0	0	0	0	0	0	3	1	1	1	1	1	2	1	2	1	1	0	0	0	0	0	0	0	0	0	0	0	0	1	1	1	1	1	1
426	4000	3.3	1	1	#NULL!	#NULL!	#NULL!	1	0	#NULL!	#NULL!	#NULL!	1	1	2	2	2	2	1	2	3	3	3	4	2	1	3	3	4	3	1	1	0	1	0	0	0	1	0	0	0	0	0	1	1	1	1	1	1
427	3000	2.85	1	1	#NULL!	#NULL!	#NULL!	1	1	#NULL!	#NULL!	#NULL!	0	1	0	0	0	0	1	1	2	1	1	1	1	2	3	4	3	1	1	1	1	1	1	1	0	1	0	0	1	0	1	1	1	1	1	1	1
428	6000	3.3	1	1	#NULL!	#NULL!	#NULL!	1	0	#NULL!	#NULL!	#NULL!	0	1	1	2	2	2	2	2	3	3	3	3	3	2	3	2	2	1	1	0	0	0	0	0	0	0	0	0	0	0	1	3	3	3	3	3	3
429	2500	3.2	1	1	#NULL!	#NULL!	#NULL!	1	0	#NULL!	#NULL!	#NULL!	1	1	2	0	1	1	1	2	4	3	1	2	1	1	1	1	1	1	1	1	1	1	0	0	0	1	1	1	0	0	1	1	1	1	1	1	1
430	1500	2.89	1	2	1	0	0	2	1	0	0	0	1	1	1	0	0	2	1	1	2	2	1	1	1	3	3	2	2	2	2	1	1	1	0	0	0	0	0	0	0	0	1	2	1	1	1	1	1
431	2000	2.98	1	1	#NULL!	#NULL!	#NULL!	1	1	#NULL!	#NULL!	#NULL!	0	1	2	0	2	2	1	1	4	4	3	3	3	3	5	5	5	1	1	0	0	0	1	1	0	1	0	0	0	0	0	2	3	3	3	3	3
432	3000	3.3	1	2	0	0	0	2	0	0	0	0	0	2	2	2	2	2	1	2	3	3	3	2	3	2	1	1	1	1	2	1	1	0	0	0	0	1	0	0	0	0	1	3	1	1	2	3	3
433	2000	2.67	1	1	#NULL!	#NULL!	#NULL!	1	1	#NULL!	#NULL!	#NULL!	0	1	0	0	0	2	1	2	2	2	1	2	2	4	4	3	4	1	1	1	1	1	0	0	0	0	0	0	0	0	0	3	1	2	2	2	2
434	10000	3.52	1	2	1	0	0	2	0	0	0	0	0	1	2	2	0	2	1	1	3	2	1	2	2	1	1	1	1	1	1	1	1	1	0	0	0	1	0	0	0	0	0	3	1	1	1	1	1
435	4000	3.3	1	1	#NULL!	#NULL!	#NULL!	1	0	#NULL!	#NULL!	#NULL!	0	1	0	0	0	2	1	2	3	3	3	2	2	2	2	2	2	1	1	1	1	1	0	0	0	1	0	0	0	0	1	2	2	2	2	2	2
436	5000	3.19	1	1	#NULL!	#NULL!	#NULL!	1	1	#NULL!	#NULL!	#NULL!	0	1	0	2	0	0	1	2	2	3	2	2	2	2	4	2	4	1	1	1	0	1	0	0	0	1	0	0	0	0	1	1	1	1	1	1	1
437	6000	3.57	1	1	#NULL!	#NULL!	#NULL!	1	0	#NULL!	#NULL!	#NULL!	0	1	0	0	0	0	1	1	4	3	3	1	1	3	4	4	4	1	1	0	1	0	0	0	0	0	0	0	0	1	0	1	1	1	1	1	1
438	3000	3.89	1	1	#NULL!	#NULL!	#NULL!	1	0	#NULL!	#NULL!	#NULL!	0	2	2	2	2	2	2	2	1	1	3	3	3	3	2	2	1	1	1	0	0	0	0	1	1	0	0	1	0	0	0	2	2	2	2	2	2
439	13600	2.95	1	1	#NULL!	#NULL!	#NULL!	1	0	#NULL!	#NULL!	#NULL!	0	1	0	2	1	2	1	1	4	4	2	3	3	4	4	5	3	1	1	0	1	1	0	0	0	1	0	0	0	1	1	2	1	2	2	1	1
440	2500	2.85	1	1	#NULL!	#NULL!	#NULL!	1	1	#NULL!	#NULL!	#NULL!	1	1	1	2	0	2	1	2	1	1	2	2	2	2	2	2	2	1	1	1	1	0	0	1	0	1	0	0	0	0	0	2	2	2	2	1	2
441	4500	3.5	1	2	1	1	0	2	1	0	1	0	1	1	0	2	0	0	1	2	3	2	3	1	1	2	3	3	1	1	1	0	0	1	1	1	0	1	0	0	1	0	1	3	1	1	1	1	1
442	500	2.7	1	1	#NULL!	#NULL!	#NULL!	1	1	#NULL!	#NULL!	#NULL!	0	0	2	2	2	2	1	2	3	3	1	1	3	1	1	1	2	1	1	0	0	1	1	1	1	1	1	1	1	0	0	2	2	2	2	2	2
443	200	3.63	1	1	#NULL!	#NULL!	#NULL!	1	1	#NULL!	#NULL!	#NULL!	0	1	0	0	0	0	1	1	4	4	2	2	2	2	2	2	2	2	1	1	1	0	1	1	0	1	0	0	1	0	0	1	1	1	1	1	1
444	4200	3.04	1	1	#NULL!	#NULL!	#NULL!	1	0	#NULL!	#NULL!	#NULL!	0	1	2	0	0	2	1	1	1	1	1	1	1	2	3	2	2	1	1	0	0	1	1	0	0	1	0	0	0	0	1	1	1	1	1	1	1
445	1500	3.63	1	1	#NULL!	#NULL!	#NULL!	1	0	#NULL!	#NULL!	#NULL!	0	1	2	0	0	0	1	1	3	3	2	3	2	1	1	1	1	1	1	1	1	1	1	0	0	1	0	0	0	0	1	2	1	1	2	1	1
446	1800	2.8	1	3	1	0	1	2	0	0	1	1	0	1	0	0	1	0	1	1	3	4	1	2	4	2	1	1	1	2	2	0	0	0	1	1	1	1	0	1	1	0	0	2	3	2	1	2	2
447	2500	3.15	2	3	1	1	0	2	0	0	1	0	0	1	1	0	1	2	1	2	4	4	3	2	2	1	1	1	2	1	1	1	1	0	0	0	0	1	0	0	0	0	1	2	2	2	2	2	2
448	5000	3.19	1	1	#NULL!	#NULL!	#NULL!	1	0	#NULL!	#NULL!	#NULL!	0	1	0	0	0	2	1	1	2	2	1	2	2	2	2	4	2	2	1	0	0	1	1	0	0	1	0	0	0	0	0	1	1	1	2	1	1
449	5000	3.43	1	1	#NULL!	#NULL!	#NULL!	1	0	#NULL!	#NULL!	#NULL!	0	1	2	1	0	0	1	1	3	4	2	2	2	2	3	2	3	2	1	1	0	0	0	0	0	1	0	0	0	0	0	1	1	2	2	2	2
450	800	3.15	1	1	#NULL!	#NULL!	#NULL!	1	1	#NULL!	#NULL!	#NULL!	0	1	2	1	0	0	1	1	3	1	2	1	1	2	3	3	3	1	1	0	1	0	0	0	1	1	0	0	1	0	0	1	1	1	1	1	1
451	10000	2.6	1	2	0	1	0	2	0	0	1	0	0	1	1	1	0	0	1	1	3	4	2	2	1	2	2	3	2	3	3	0	1	0	1	1	1	1	1	1	1	0	0	3	2	1	1	1	1
452	12000	3	2	3	1	1	0	2	0	0	1	1	0	1	0	0	0	0	1	2	4	4	2	3	2	3	2	4	3	3	3	1	0	1	1	1	0	1	0	0	1	0	1	1	2	2	2	1	1
453	2000	3.22	3	3	1	1	0	2	0	0	0	1	0	1	1	0	0	0	1	0	4	4	3	3	4	2	2	2	1	1	1	0	0	1	1	0	0	1	0	0	0	0	1	3	2	2	3	1	2
454	10000	3.09	1	1	#NULL!	#NULL!	#NULL!	1	1	#NULL!	#NULL!	#NULL!	0	1	0	1	0	0	1	1	2	2	2	2	2	2	3	3	3	1	1	0	0	0	0	0	0	1	0	0	0	0	0	1	1	1	1	1	1
455	3000	2.91	1	1	#NULL!	#NULL!	#NULL!	1	1	#NULL!	#NULL!	#NULL!	0	1	1	2	0	0	1	1	3	4	3	2	2	3	3	2	3	1	1	0	0	0	1	1	0	1	0	0	0	0	0	1	1	1	1	1	1
456	5000	2.93	1	1	#NULL!	#NULL!	#NULL!	1	0	#NULL!	#NULL!	#NULL!	0	1	0	0	0	0	1	1	2	2	2	2	2	2	2	2	2	1	1	1	1	1	1	0	0	1	0	1	1	0	1	1	1	1	1	1	1
457	5000	3.2	2	2	1	1	0	2	0	0	0	1	0	1	2	0	0	0	1	1	1	2	1	4	2	2	2	4	5	2	1	1	1	1	1	1	0	1	0	0	0	1	0	2	1	1	1	5	1
458	2000	3.28	1	1	#NULL!	#NULL!	#NULL!	1	1	#NULL!	#NULL!	#NULL!	0	1	0	0	1	0	1	1	4	4	1	1	1	4	4	3	5	1	1	1	1	1	1	1	1	1	1	1	1	0	1	1	1	1	1	1	1
459	2500	3.59	2	2	1	1	0	2	0	0	1	1	0	1	1	0	0	2	1	1	1	1	3	1	2	2	2	2	2	2	2	1	1	1	1	1	0	1	0	0	0	0	0	3	1	1	2	1	1
460	1900	3.2	1	1	#NULL!	#NULL!	#NULL!	1	1	#NULL!	#NULL!	#NULL!	0	1	0	0	0	2	1	1	3	2	2	2	2	2	2	2	2	1	1	1	1	1	1	1	0	1	0	0	0	0	1	2	2	2	2	2	2
461	2500	2.5	2	2	0	0	1	2	0	1	1	1	0	1	1	2	0	2	1	2	2	1	2	1	2	2	5	4	5	2	2	0	0	0	0	0	0	0	0	0	0	0	0	2	2	2	2	2	2
462	10000	3.4	1	1	#NULL!	#NULL!	#NULL!	1	0	#NULL!	#NULL!	#NULL!	2	1	1	1	2	2	2	1	5	5	5	5	4	1	5	2	2	2	2	1	1	1	1	1	0	1	1	1	0	0	1	1	1	1	1	1	1
463	3000	2.89	2	3	1	1	0	2	0	0	0	1	1	1	1	1	1	1	1	1	4	4	1	1	1	2	3	4	5	5	5	0	0	1	0	0	0	1	0	0	0	0	1	4	1	1	5	1	1
464	10000	3.2	1	1	#NULL!	#NULL!	#NULL!	1	0	#NULL!	#NULL!	#NULL!	2	2	2	2	2	2	2	2	2	2	3	3	2	2	2	3	1	1	1	1	0	1	1	1	0	1	0	0	1	0	1	3	3	3	3	5	5
465	5000	2.16	1	1	#NULL!	#NULL!	#NULL!	1	0	#NULL!	#NULL!	#NULL!	0	1	2	2	0	2	1	2	3	3	1	2	3	4	4	5	5	3	1	1	1	1	0	0	0	0	0	0	0	0	0	3	1	1	1	1	1
466	6000	2.74	3	3	1	1	1	2	0	0	1	0	0	1	1	0	0	0	1	1	4	3	4	2	1	1	2	2	2	3	4	0	0	1	0	0	0	1	0	0	0	0	1	1	2	2	1	2	2
467	5000	3.29	1	1	#NULL!	#NULL!	#NULL!	1	0	#NULL!	#NULL!	#NULL!	1	2	1	2	2	2	2	2	1	1	3	3	2	4	4	5	5	1	1	0	1	1	0	0	0	1	0	0	1	0	1	1	2	2	1	1	1
468	3000	3.4	1	1	#NULL!	#NULL!	#NULL!	1	1	#NULL!	#NULL!	#NULL!	0	1	2	0	1	2	2	2	4	3	3	4	3	1	3	3	4	1	1	0	1	0	0	0	0	1	0	0	0	0	1	3	1	3	1	1	1
469	1500	4	1	3	1	0	0	2	0	0	0	1	0	1	0	0	0	0	1	1	1	1	2	2	2	1	4	1	4	5	5	1	0	1	1	1	0	1	0	0	0	0	0	5	1	1	1	1	1
470	2000	2.97	1	1	#NULL!	#NULL!	#NULL!	1	1	#NULL!	#NULL!	#NULL!	2	2	2	2	2	2	2	2	4	4	5	5	5	3	5	5	5	5	5	0	0	0	0	0	0	0	0	0	0	1	0	3	3	3	3	3	3
471	12000	3.4	2	2	1	1	0	2	0	1	0	1	0	1	1	0	0	1	1	1	1	1	3	2	2	3	2	2	1	1	1	0	1	1	1	1	0	1	1	0	1	0	0	1	1	1	2	1	1
472	2900	3.5	1	1	#NULL!	#NULL!	#NULL!	1	0	#NULL!	#NULL!	#NULL!	1	1	1	0	0	0	1	1	3	1	1	2	2	3	3	2	3	1	1	0	0	0	1	1	0	1	0	0	0	0	0	1	1	1	1	1	1
473	2500	3.65	1	1	#NULL!	#NULL!	#NULL!	1	0	#NULL!	#NULL!	#NULL!	0	1	0	0	0	2	1	1	5	3	1	4	1	2	4	3	3	1	1	0	0	1	0	0	1	0	0	0	0	0	0	2	1	1	1	1	1
474	7000	3.02	3	3	1	1	0	2	0	0	1	1	0	1	2	2	2	2	1	2	4	4	3	4	1	3	4	3	5	3	3	1	1	1	0	0	0	1	0	1	0	0	1	3	2	2	3	1	1
475	1500	3	3	3	1	0	1	2	0	0	1	1	0	1	1	0	1	0	1	1	4	4	3	2	3	2	3	2	4	4	4	0	0	1	1	1	0	1	0	0	1	0	1	4	3	4	4	3	3
476	2500	2.65	2	3	0	0	0	2	0	0	1	1	0	1	1	2	2	0	1	2	3	2	3	3	3	2	2	1	2	3	3	1	1	1	1	0	0	1	0	0	0	0	0	3	1	1	2	1	1
477	5000	2.5	3	3	1	1	1	2	0	0	0	0	0	1	2	0	2	2	1	2	3	3	3	3	2	2	2	2	2	3	3	0	0	1	0	0	0	1	0	0	0	0	1	4	2	2	3	2	3
478	15000	3.82	1	2	0	0	0	2	0	0	0	1	1	1	1	0	0	0	1	1	3	2	2	2	1	2	3	2	3	1	1	0	0	1	1	1	0	1	0	0	0	0	1	2	2	2	2	2	2
479	3500	2.65	1	2	1	0	0	2	1	0	0	1	2	1	2	2	2	2	2	2	3	3	3	3	3	2	3	2	2	2	2	1	1	1	1	1	0	0	0	0	1	0	0	3	3	3	3	3	3
480	3000	4	3	1	#NULL!	#NULL!	#NULL!	1	0	#NULL!	#NULL!	#NULL!	0	1	2	0	0	1	1	1	1	1	1	1	1	1	2	2	2	1	1	1	0	1	0	1	0	1	0	0	0	0	0	1	1	1	1	1	1
481	2000	3.2	1	1	#NULL!	#NULL!	#NULL!	1	1	#NULL!	#NULL!	#NULL!	0	1	0	0	1	0	1	1	2	1	1	1	2	4	5	5	5	1	2	1	1	0	0	0	0	1	0	0	0	0	0	1	1	1	1	1	1
482	4000	3.65	3	1	#NULL!	#NULL!	#NULL!	1	0	#NULL!	#NULL!	#NULL!	0	1	2	0	0	0	1	1	2	2	2	2	1	1	1	3	1	1	1	1	1	1	0	0	0	0	0	0	0	0	1	3	2	2	2	2	2
483	16000	2.87	1	2	1	1	1	2	1	1	0	1	0	1	2	2	0	0	1	2	1	1	1	1	1	2	2	2	2	1	1	0	0	0	1	1	0	1	0	0	0	0	1	1	1	1	1	1	1
484	14000	3	1	1	#NULL!	#NULL!	#NULL!	1	0	#NULL!	#NULL!	#NULL!	0	1	1	0	0	0	1	1	1	1	1	3	1	4	1	1	4	1	1	0	1	1	0	0	0	0	0	0	0	0	1	1	1	1	1	1	1
485	1800	3.2	1	1	#NULL!	#NULL!	#NULL!	1	1	#NULL!	#NULL!	#NULL!	2	1	0	2	2	2	1	0	2	2	2	2	2	3	2	2	2	1	1	1	1	0	0	0	0	1	1	1	0	0	0	1	1	1	1	1	1
486	2331.15	3.3	1	1	#NULL!	#NULL!	#NULL!	1	1	#NULL!	#NULL!	#NULL!	2	2	2	1	2	2	2	2	3	3	3	3	3	2	2	1	2	1	1	0	0	1	1	1	0	1	0	0	0	0	0	1	1	1	1	1	1
487	3000	2.78	1	1	#NULL!	#NULL!	#NULL!	1	1	#NULL!	#NULL!	#NULL!	0	1	1	1	1	1	1	1	3	3	1	1	1	1	2	2	2	1	1	1	0	0	0	0	0	0	0	0	0	0	0	1	1	1	1	1	1
488	1500	2.9	1	2	1	0	0	2	1	0	0	0	0	0	2	2	2	2	1	1	4	4	3	3	3	2	3	1	3	2	1	1	1	1	1	0	0	1	0	0	0	0	1	3	3	3	3	3	3
489	1290	3.2	1	1	#NULL!	#NULL!	#NULL!	1	0	#NULL!	#NULL!	#NULL!	0	1	2	1	0	1	1	1	3	2	1	1	1	1	3	1	2	1	1	0	0	0	0	0	0	1	0	0	0	0	0	1	1	1	1	1	1
490	4000	3.2	1	1	#NULL!	#NULL!	#NULL!	1	1	#NULL!	#NULL!	#NULL!	2	1	2	2	2	2	1	2	3	3	3	3	3	3	3	3	3	1	1	1	1	1	1	1	0	1	0	0	1	0	0	1	1	1	1	1	1
491	5000	3.78	2	1	#NULL!	#NULL!	#NULL!	1	0	#NULL!	#NULL!	#NULL!	1	1	0	0	2	2	1	2	3	3	2	2	2	3	3	3	3	1	1	1	0	1	0	0	0	1	0	0	0	0	1	3	2	2	3	2	2
492	4000	2.65	3	3	1	0	1	2	0	0	1	1	2	1	1	0	2	2	1	1	3	3	3	3	3	3	3	3	2	3	3	1	0	1	1	0	0	1	0	0	1	0	1	4	3	3	4	2	2
493	4000	2.8	1	3	1	1	0	2	1	0	0	1	1	1	2	0	0	1	1	2	4	4	1	1	1	3	5	4	5	5	5	1	1	1	1	0	0	1	0	0	0	0	0	1	1	1	4	1	1
494	1717	3.85	1	1	#NULL!	#NULL!	#NULL!	1	1	#NULL!	#NULL!	#NULL!	0	1	2	0	0	2	1	2	2	2	1	1	2	4	3	3	4	1	1	0	1	0	0	0	0	1	0	0	0	0	0	1	1	1	1	1	1
495	8707.42	3.67	1	1	#NULL!	#NULL!	#NULL!	1	1	#NULL!	#NULL!	#NULL!	1	2	2	2	0	0	1	2	1	1	3	2	5	1	1	1	1	1	1	0	1	0	0	0	0	0	0	0	0	0	0	2	2	2	2	1	3
496	15000	3.02	3	2	1	0	0	2	0	0	1	1	1	1	1	1	1	1	1	1	3	3	3	3	3	3	4	4	4	4	4	1	1	1	1	1	0	1	0	0	0	0	1	3	2	2	3	2	2
497	5000	2.75	1	1	#NULL!	#NULL!	#NULL!	1	0	#NULL!	#NULL!	#NULL!	0	1	1	0	0	0	1	2	2	2	1	1	1	1	2	2	2	1	1	1	1	1	1	1	0	1	0	0	0	0	0	1	1	1	1	1	1
498	5500	3.59	1	1	#NULL!	#NULL!	#NULL!	1	0	#NULL!	#NULL!	#NULL!	0	1	0	0	0	2	1	2	3	2	2	2	2	2	3	2	3	2	1	1	1	1	1	0	1	1	0	0	1	0	0	1	1	1	1	3	1
499	7000	2.76	1	1	#NULL!	#NULL!	#NULL!	1	0	#NULL!	#NULL!	#NULL!	0	2	2	0	0	1	1	1	2	2	3	2	2	2	3	2	2	1	1	1	1	1	0	0	1	1	0	1	0	1	0	2	2	2	2	2	2
500	2000	3.44	3	3	1	1	0	2	0	0	1	0	0	1	1	2	0	0	1	2	4	1	1	1	1	3	1	1	4	3	3	0	0	1	0	0	0	1	0	0	0	0	0	3	1	2	3	1	1
501	2200	3	3	3	1	1	1	2	0	0	1	1	1	1	2	0	0	1	1	2	2	2	2	2	2	2	3	2	3	2	3	0	1	0	1	1	0	1	0	0	0	0	0	2	1	1	2	1	1
502	5000	3.33	1	1	#NULL!	#NULL!	#NULL!	1	0	#NULL!	#NULL!	#NULL!	0	1	0	0	0	0	1	2	4	4	1	3	3	1	1	1	4	1	1	0	0	0	1	0	0	1	0	0	0	0	0	1	1	1	1	1	1
503	2000	2.97	1	1	#NULL!	#NULL!	#NULL!	1	0	#NULL!	#NULL!	#NULL!	0	1	2	0	0	0	1	2	4	3	3	2	3	3	2	2	4	1	1	0	0	1	1	1	0	1	0	0	1	1	0	1	2	2	2	2	2
504	4000	3.89	1	1	#NULL!	#NULL!	#NULL!	1	1	#NULL!	#NULL!	#NULL!	0	0	0	0	0	0	0	0	1	2	2	2	2	2	2	2	2	2	2	0	0	1	1	1	1	1	1	1	1	0	1	3	1	3	1	3	2
505	14000	3.17	1	2	1	0	0	2	1	0	0	1	0	1	0	0	1	2	1	1	5	3	4	1	4	2	3	3	3	1	1	1	1	1	0	0	0	0	0	0	0	0	1	2	1	2	1	1	1
506	8100	3.75	1	1	#NULL!	#NULL!	#NULL!	1	1	#NULL!	#NULL!	#NULL!	0	1	1	2	0	0	1	2	2	1	2	2	2	4	4	4	4	1	1	1	1	1	1	0	0	1	0	0	1	0	1	1	1	2	2	1	1
507	2000	2.84	1	1	#NULL!	#NULL!	#NULL!	1	0	#NULL!	#NULL!	#NULL!	1	1	2	0	0	1	1	2	1	4	3	3	3	2	1	2	2	1	1	1	0	1	0	0	0	1	0	0	0	1	0	3	3	3	3	3	3
508	5000	3.03	1	1	#NULL!	#NULL!	#NULL!	1	1	#NULL!	#NULL!	#NULL!	1	2	2	1	0	2	1	1	2	3	2	2	2	1	2	2	2	3	2	0	0	0	0	1	0	1	0	0	1	0	1	1	1	2	1	1	1
509	1500	3.77	2	2	1	0	1	2	0	0	1	0	0	1	2	0	2	2	1	2	3	3	2	2	1	2	3	2	3	2	3	0	0	1	1	0	0	1	0	0	0	0	1	3	1	1	3	3	2
510	5000	2.7	1	2	1	1	1	2	0	1	1	1	1	1	2	2	2	2	2	2	3	3	2	3	3	1	2	2	2	2	2	1	0	1	0	0	0	1	0	0	0	0	0	3	1	1	1	3	3
511	2500	3.86	1	1	#NULL!	#NULL!	#NULL!	1	1	#NULL!	#NULL!	#NULL!	1	2	2	1	0	2	1	1	3	5	3	1	2	5	5	5	5	1	1	0	0	0	0	0	0	1	0	0	0	0	1	1	1	1	1	1	1
512	1800	3.16	1	1	#NULL!	#NULL!	#NULL!	1	1	#NULL!	#NULL!	#NULL!	1	2	2	2	0	2	1	1	1	1	2	1	1	3	2	3	2	1	1	0	0	0	0	0	0	1	0	0	0	0	0	1	1	1	1	1	1
513	7000	3.17	1	2	1	0	1	2	0	1	0	0	0	2	2	2	2	0	0	2	3	4	3	3	3	1	1	1	1	4	3	1	1	1	1	1	0	1	0	0	1	0	1	4	2	2	4	4	4
514	1100	3.51	1	1	#NULL!	#NULL!	#NULL!	1	1	#NULL!	#NULL!	#NULL!	1	2	2	1	0	2	1	1	1	1	1	1	1	3	2	3	3	1	1	0	0	1	1	1	0	1	0	0	0	0	0	1	1	1	1	1	1
515	4000	3.2	1	1	#NULL!	#NULL!	#NULL!	1	1	#NULL!	#NULL!	#NULL!	0	1	0	0	2	0	1	1	4	4	3	3	4	3	3	2	3	2	2	1	0	0	0	0	0	1	0	0	0	0	1	3	2	3	3	3	3
516	2000	3.54	1	1	#NULL!	#NULL!	#NULL!	1	0	#NULL!	#NULL!	#NULL!	1	1	0	0	0	0	1	2	2	2	2	2	2	3	4	2	3	1	1	1	1	1	1	1	1	1	0	1	1	0	1	2	2	2	2	2	2
517	5000	2.71	2	2	1	0	1	2	0	0	0	0	1	1	1	0	0	1	1	0	2	2	2	1	1	3	2	2	2	1	1	1	0	1	1	1	1	1	0	0	1	0	0	2	2	2	2	2	2
518	2100	3.32	1	1	#NULL!	#NULL!	#NULL!	1	1	#NULL!	#NULL!	#NULL!	0	1	0	1	2	1	1	1	3	3	3	3	3	1	1	3	3	3	3	0	0	0	1	1	1	1	0	1	0	0	0	3	3	3	3	3	3
519	1500	2.8	1	1	#NULL!	#NULL!	#NULL!	1	0	#NULL!	#NULL!	#NULL!	0	1	2	0	0	0	1	2	1	1	2	4	1	2	2	1	2	1	1	0	0	1	1	0	0	1	1	1	0	0	0	2	2	2	1	1	2
520	1500	2.94	3	3	1	0	0	2	0	0	1	1	0	1	1	0	1	1	1	2	1	1	2	1	2	3	4	4	4	4	4	0	0	0	1	1	0	1	0	0	0	0	1	4	1	1	4	1	1
521	3000	3.41	1	1	#NULL!	#NULL!	#NULL!	1	1	#NULL!	#NULL!	#NULL!	0	1	0	0	0	0	1	1	2	3	1	1	1	4	5	4	4	1	1	1	1	1	0	0	1	1	0	0	0	1	1	2	1	1	2	1	1
522	4000	3.65	1	1	#NULL!	#NULL!	#NULL!	1	0	#NULL!	#NULL!	#NULL!	0	1	2	0	0	0	1	2	3	3	1	2	1	2	3	2	3	1	1	0	0	0	1	1	1	1	0	0	1	0	0	1	1	1	1	1	1
523	1000	3.87	1	1	#NULL!	#NULL!	#NULL!	1	0	#NULL!	#NULL!	#NULL!	0	1	1	1	0	0	1	2	2	2	1	1	1	2	2	2	2	1	1	1	0	1	1	0	0	1	0	0	0	0	0	1	1	1	1	1	1
524	2500	2.59	1	1	#NULL!	#NULL!	#NULL!	1	0	#NULL!	#NULL!	#NULL!	0	2	2	0	0	2	1	1	2	1	1	1	1	2	4	3	4	1	1	1	1	1	0	0	0	1	0	0	1	0	0	1	1	1	1	1	1
525	8000	2.8	1	1	#NULL!	#NULL!	#NULL!	1	0	#NULL!	#NULL!	#NULL!	0	1	2	0	2	2	1	2	4	3	1	4	1	1	3	3	3	1	1	1	1	0	1	1	0	0	0	0	0	0	1	3	1	1	3	2	2
526	5000	3.23	1	1	#NULL!	#NULL!	#NULL!	1	0	#NULL!	#NULL!	#NULL!	0	1	0	0	1	0	1	1	2	1	2	2	2	3	2	1	2	2	1	1	1	1	1	1	1	1	1	1	1	0	1	4	2	2	2	1	1
527	6000	3.02	1	2	1	0	1	2	0	1	1	1	0	1	0	0	0	0	1	0	2	2	2	2	2	3	3	3	3	3	3	1	1	1	1	1	0	1	0	1	1	0	0	2	2	2	2	2	2
528	2000	3.58	1	1	#NULL!	#NULL!	#NULL!	1	0	#NULL!	#NULL!	#NULL!	2	2	2	2	2	2	2	2	4	4	3	3	3	1	1	1	1	1	1	1	1	1	0	0	0	0	0	0	0	1	0	3	3	3	3	3	3
529	5000	3.2	1	3	1	1	1	2	1	0	1	0	1	1	1	1	1	1	1	1	2	3	3	3	3	2	2	2	3	3	3	1	1	1	0	1	0	1	0	1	0	0	1	2	2	2	2	2	2
530	5000	3.22	1	1	#NULL!	#NULL!	#NULL!	1	1	#NULL!	#NULL!	#NULL!	0	2	2	0	0	2	1	2	4	3	4	3	3	3	3	3	3	1	1	0	0	0	0	1	0	1	0	0	0	0	1	1	1	1	1	1	1
531	1000	3.65	1	1	#NULL!	#NULL!	#NULL!	1	1	#NULL!	#NULL!	#NULL!	0	1	2	2	0	2	1	2	2	2	3	2	4	1	2	2	2	1	1	1	0	0	0	0	0	0	0	0	0	0	0	1	1	1	1	1	1
532	4500	3.19	2	1	#NULL!	#NULL!	#NULL!	1	1	#NULL!	#NULL!	#NULL!	1	1	1	1	1	1	1	1	1	1	2	2	1	1	1	2	1	2	1	1	1	1	1	0	0	1	0	1	1	0	0	1	2	1	1	2	2
533	18000	3.61	1	1	#NULL!	#NULL!	#NULL!	1	1	#NULL!	#NULL!	#NULL!	0	2	2	0	2	2	1	2	2	1	2	2	1	4	5	3	5	1	1	0	0	0	0	0	0	1	0	0	0	0	0	2	2	2	2	2	2
534	8000	3.69	1	1	#NULL!	#NULL!	#NULL!	1	1	#NULL!	#NULL!	#NULL!	0	1	2	2	0	1	1	2	4	4	3	3	3	2	3	2	3	1	1	0	0	0	0	0	0	1	0	0	0	0	0	1	1	1	1	1	1
535	2500	3.48	1	1	#NULL!	#NULL!	#NULL!	1	0	#NULL!	#NULL!	#NULL!	1	1	2	0	0	2	2	2	3	2	3	4	3	2	2	1	2	2	1	1	1	1	0	0	0	1	0	1	0	0	0	2	1	1	1	1	1
536	3000	3.71	1	1	#NULL!	#NULL!	#NULL!	1	1	#NULL!	#NULL!	#NULL!	0	2	2	2	0	0	1	2	3	2	2	1	1	3	3	2	3	1	1	1	1	0	0	0	0	1	0	0	0	0	0	1	1	1	1	1	1
537	24000	2.91	1	1	#NULL!	#NULL!	#NULL!	1	1	#NULL!	#NULL!	#NULL!	0	1	2	0	0	2	1	2	3	1	3	1	2	3	3	2	3	2	2	0	0	0	0	0	0	0	0	0	0	0	0	3	2	2	2	2	2
538	1500	3.16	1	2	1	0	0	2	0	0	0	0	0	0	0	1	1	1	1	1	1	2	2	2	2	2	3	2	3	1	2	1	0	1	1	1	0	1	0	0	1	0	0	2	2	2	2	2	2
539	6000	2.79	1	1	#NULL!	#NULL!	#NULL!	1	1	#NULL!	#NULL!	#NULL!	0	1	2	2	0	1	1	2	1	2	2	3	3	3	3	4	3	1	1	1	1	1	1	1	1	1	0	1	1	1	0	1	1	1	1	1	1
540	8000	2.59	2	2	1	0	0	2	0	0	1	1	2	1	2	0	2	1	1	1	1	1	2	3	2	3	3	3	3	2	2	0	0	1	1	1	0	1	0	0	0	0	1	4	2	3	3	4	4
541	2500	3.47	3	3	1	1	0	2	0	0	0	1	0	1	2	2	2	0	1	2	3	3	1	2	2	1	3	3	2	3	3	1	1	1	1	0	0	1	0	0	1	0	1	3	1	1	2	3	3
542	3000	2.9	1	1	#NULL!	#NULL!	#NULL!	1	1	#NULL!	#NULL!	#NULL!	0	1	0	0	0	0	1	0	4	4	4	4	4	3	2	1	1	1	1	1	1	1	1	1	1	1	1	1	1	0	1	3	2	2	2	2	2
543	7000	3.75	1	1	#NULL!	#NULL!	#NULL!	1	1	#NULL!	#NULL!	#NULL!	0	1	2	2	0	2	1	2	4	2	1	2	2	2	3	2	1	1	1	1	1	0	1	0	0	1	0	0	0	0	1	1	1	1	1	1	1
544	16000	3.33	1	1	#NULL!	#NULL!	#NULL!	1	0	#NULL!	#NULL!	#NULL!	0	1	0	0	0	0	1	1	1	1	2	3	3	2	3	3	3	3	3	0	0	1	1	1	0	1	0	0	0	1	0	2	2	2	2	2	2
545	10000	2.9	1	3	1	0	0	2	0	0	0	1	0	1	0	2	0	2	1	2	3	3	2	2	2	4	5	4	5	3	3	0	0	1	0	0	0	1	0	0	1	0	0	2	2	2	3	1	1
546	2500	3.67	1	1	#NULL!	#NULL!	#NULL!	1	1	#NULL!	#NULL!	#NULL!	0	1	1	0	0	0	1	2	2	2	2	2	1	4	4	3	5	2	1	1	1	1	0	0	0	1	0	0	0	0	1	2	1	1	2	1	1
547	1800	3.78	1	1	#NULL!	#NULL!	#NULL!	1	1	#NULL!	#NULL!	#NULL!	0	1	2	2	0	0	1	1	3	4	1	2	1	4	4	2	5	1	1	1	0	0	0	0	0	1	0	0	0	1	0	1	1	1	1	1	1
548	8000	3.84	1	1	#NULL!	#NULL!	#NULL!	1	1	#NULL!	#NULL!	#NULL!	2	1	2	0	0	2	1	2	2	2	2	2	2	3	3	3	4	2	1	1	0	0	1	0	0	1	0	0	0	0	0	1	1	1	1	1	1
549	3000	3.65	1	1	#NULL!	#NULL!	#NULL!	1	1	#NULL!	#NULL!	#NULL!	1	1	1	2	0	0	1	2	2	2	3	2	2	3	3	2	3	2	2	0	0	1	1	1	0	1	0	0	0	0	0	3	1	1	1	1	1
550	2500	3.31	1	1	#NULL!	#NULL!	#NULL!	1	1	#NULL!	#NULL!	#NULL!	0	1	1	0	0	1	1	1	1	1	5	1	3	2	3	2	2	1	1	1	0	0	0	0	0	1	0	0	0	0	0	1	1	1	1	1	1
551	2000	3.26	1	3	1	0	1	2	1	0	0	1	2	2	2	2	0	2	1	2	3	3	3	2	2	3	3	3	3	4	4	0	1	0	1	0	0	1	0	0	1	1	1	4	3	3	4	4	4
552	3500	3.37	1	1	#NULL!	#NULL!	#NULL!	1	1	#NULL!	#NULL!	#NULL!	0	1	2	0	0	0	1	2	2	2	2	3	1	2	3	4	4	1	1	0	0	1	0	0	0	1	0	0	0	0	0	1	1	1	1	1	1
553	4000	2.68	1	1	#NULL!	#NULL!	#NULL!	1	1	#NULL!	#NULL!	#NULL!	0	1	1	2	0	2	1	1	4	4	2	1	1	4	4	4	4	1	1	0	0	1	1	1	1	1	0	0	1	0	0	1	1	1	1	1	1
554	4000	2.35	2	3	1	1	1	2	0	1	1	1	0	1	0	2	1	1	1	2	4	4	2	3	4	2	2	2	3	2	2	1	0	1	1	0	0	1	0	0	0	0	1	3	3	3	3	4	2
555	1500	3.29	3	3	1	1	0	2	0	0	1	0	0	1	1	0	1	1	1	2	4	4	2	2	1	1	2	2	3	4	3	1	0	1	0	0	0	1	0	0	0	0	0	2	1	3	2	1	2
556	4000	2.67	3	3	1	0	1	2	0	0	1	1	1	1	1	0	1	1	1	1	5	5	4	4	5	3	4	3	4	3	3	0	1	1	1	0	0	0	0	0	0	0	1	5	4	5	4	5	4
557	1000	2.5	3	3	1	0	1	2	0	0	1	1	1	1	0	2	0	2	1	1	5	4	3	1	1	3	3	3	3	4	4	0	1	1	1	1	0	1	0	0	0	0	0	5	1	1	5	3	3
558	2500	2.89	3	3	1	1	1	2	0	0	1	1	0	1	1	0	0	0	1	1	4	3	2	2	2	4	4	4	4	5	4	1	1	1	1	1	1	1	0	0	1	0	0	4	2	2	4	2	2
559	2000	3.45	1	1	#NULL!	#NULL!	#NULL!	1	1	#NULL!	#NULL!	#NULL!	0	1	0	0	1	1	1	1	2	1	1	2	1	3	4	3	3	3	3	1	1	1	1	0	0	0	1	1	1	1	1	1	2	2	2	2	2
560	3050	3.85	1	1	#NULL!	#NULL!	#NULL!	1	0	#NULL!	#NULL!	#NULL!	0	1	1	0	0	0	1	1	1	1	2	1	2	2	2	3	3	1	1	0	1	1	1	0	0	1	0	0	0	0	0	2	1	1	1	1	1
561	4000	3.41	1	1	#NULL!	#NULL!	#NULL!	1	0	#NULL!	#NULL!	#NULL!	0	1	0	2	0	0	1	1	1	1	1	1	1	1	1	1	1	1	1	0	0	1	1	1	1	1	1	1	1	0	1	1	1	1	1	1	1
562	4000	3.18	1	1	#NULL!	#NULL!	#NULL!	1	1	#NULL!	#NULL!	#NULL!	0	1	0	0	0	2	1	1	2	1	1	1	1	2	3	1	2	1	1	1	0	0	0	0	0	1	0	0	0	0	1	1	1	1	1	1	1
563	6000	3.61	1	1	#NULL!	#NULL!	#NULL!	1	1	#NULL!	#NULL!	#NULL!	0	1	0	0	0	1	1	0	1	1	3	1	1	1	3	2	3	1	1	0	1	0	0	0	1	1	0	0	0	1	0	1	1	1	1	1	1
564	1500	3.06	2	2	0	1	0	2	0	0	0	0	2	2	2	2	1	1	1	2	3	4	3	3	2	3	1	1	3	1	1	0	1	1	0	0	0	1	0	0	0	0	1	3	3	3	3	3	3
565	1600	3.24	1	2	1	0	0	2	0	0	0	0	1	1	1	2	2	2	2	2	3	3	4	3	3	1	2	2	1	1	1	0	0	0	0	0	0	1	0	0	0	0	1	3	2	2	3	3	3
566	5000	3.5	1	1	#NULL!	#NULL!	#NULL!	1	0	#NULL!	#NULL!	#NULL!	0	1	2	0	0	2	1	1	3	2	1	3	1	1	1	1	5	1	1	0	0	1	1	0	0	1	0	0	1	0	1	1	1	1	1	1	1
567	8000	3.02	1	1	#NULL!	#NULL!	#NULL!	1	0	#NULL!	#NULL!	#NULL!	1	1	2	2	0	2	1	2	4	4	2	2	2	3	3	3	3	1	1	1	0	0	1	0	0	1	0	0	0	0	1	2	2	2	2	2	2
568	5000	2.98	1	1	#NULL!	#NULL!	#NULL!	1	0	#NULL!	#NULL!	#NULL!	0	2	2	0	2	0	1	2	3	4	2	3	4	1	1	1	1	1	1	1	1	0	1	0	0	0	0	0	0	0	1	3	2	2	2	2	2
569	9000	2.79	2	3	1	0	1	2	0	0	1	1	1	1	1	2	1	1	1	1	5	5	3	5	5	2	2	5	5	5	5	1	0	1	1	0	0	1	0	0	0	0	1	5	5	5	5	5	5
570	5000	2.58	1	1	#NULL!	#NULL!	#NULL!	1	1	#NULL!	#NULL!	#NULL!	0	1	0	1	0	1	1	1	1	2	2	1	1	1	3	1	2	1	1	0	1	0	0	0	0	0	0	0	0	0	1	1	1	1	1	1	1
571	10000	2.96	3	3	1	1	0	2	0	0	1	0	2	0	0	1	0	1	1	1	4	4	2	2	1	2	1	3	2	3	4	1	0	1	0	0	0	1	0	0	1	0	1	3	2	2	3	3	3
572	6056.24	2.98	1	1	#NULL!	#NULL!	#NULL!	1	1	#NULL!	#NULL!	#NULL!	0	2	2	0	0	2	1	2	3	2	3	1	1	2	2	2	2	1	1	0	0	0	0	0	0	1	0	0	0	1	0	1	1	1	1	1	1
573	8000	4	1	1	#NULL!	#NULL!	#NULL!	1	1	#NULL!	#NULL!	#NULL!	0	1	0	0	0	2	1	1	2	2	2	1	1	2	3	3	3	1	1	1	0	0	0	1	0	1	0	0	0	0	1	1	1	1	1	1	1
574	3900	3.9	1	1	#NULL!	#NULL!	#NULL!	1	1	#NULL!	#NULL!	#NULL!	0	1	2	0	0	2	1	2	3	3	3	3	3	1	1	1	1	1	1	0	0	0	1	1	0	1	0	0	1	0	0	1	1	1	1	1	1
575	3500	3.42	1	1	#NULL!	#NULL!	#NULL!	1	0	#NULL!	#NULL!	#NULL!	0	1	0	0	0	2	1	1	4	3	2	2	2	3	2	1	2	1	1	0	1	1	1	0	0	1	0	0	0	0	0	1	1	1	1	1	1
576	3000	3.73	1	1	#NULL!	#NULL!	#NULL!	1	0	#NULL!	#NULL!	#NULL!	2	1	2	0	0	2	1	2	3	3	2	2	2	2	3	2	3	1	1	1	1	0	1	1	0	1	0	0	1	0	0	3	2	2	2	2	2
577	7500	3	3	3	1	0	1	2	0	0	0	1	0	1	0	0	0	0	1	1	1	1	1	2	1	2	1	2	3	5	5	0	0	1	1	0	1	1	0	0	0	0	1	5	1	3	5	1	1
578	1500	3	3	3	1	0	0	2	0	0	0	0	0	1	1	2	2	2	1	1	3	3	3	3	3	2	2	2	3	3	3	1	1	1	0	0	0	1	0	0	1	0	1	3	1	2	3	3	3
579	9000	3.61	1	1	#NULL!	#NULL!	#NULL!	1	1	#NULL!	#NULL!	#NULL!	1	1	2	2	2	2	2	2	3	3	3	3	3	5	4	4	1	1	1	0	0	0	0	0	0	0	0	0	0	0	0	3	3	3	3	3	3
580	1000	3.87	1	1	#NULL!	#NULL!	#NULL!	1	1	#NULL!	#NULL!	#NULL!	0	1	0	0	1	0	1	0	4	4	4	3	3	3	3	4	4	1	1	0	1	0	1	1	1	1	0	0	0	0	1	4	3	3	3	3	3
581	3000	3.56	1	1	#NULL!	#NULL!	#NULL!	1	1	#NULL!	#NULL!	#NULL!	0	1	0	1	0	2	1	1	3	3	1	1	1	2	2	1	2	1	1	1	0	0	0	0	0	0	0	0	0	0	1	1	1	1	1	1	1
582	3500	3.03	2	3	1	0	0	2	0	0	0	1	0	1	2	0	0	0	1	2	4	3	2	2	1	1	2	2	3	4	3	1	1	0	0	0	0	1	0	0	0	0	1	2	1	2	2	2	2
583	1200	3.31	1	1	#NULL!	#NULL!	#NULL!	1	0	#NULL!	#NULL!	#NULL!	0	1	0	0	0	0	1	1	2	2	2	2	2	1	3	3	3	2	2	0	1	0	0	0	0	1	0	0	1	0	0	1	1	1	1	1	1
584	3000	3	1	1	#NULL!	#NULL!	#NULL!	1	0	#NULL!	#NULL!	#NULL!	0	1	0	0	0	2	1	2	3	3	3	3	3	2	2	2	2	1	1	1	0	1	0	0	0	0	0	0	0	0	0	1	1	1	1	1	1
585	2500	3	3	3	1	0	0	2	0	0	0	1	0	1	0	0	1	0	1	1	3	3	3	3	3	3	3	3	3	2	2	1	1	1	1	0	0	1	0	0	0	0	0	2	2	2	2	2	2
586	2500	3.26	1	1	#NULL!	#NULL!	#NULL!	1	0	#NULL!	#NULL!	#NULL!	0	1	1	1	2	2	1	1	2	1	3	2	3	1	1	1	1	1	1	1	1	1	0	0	0	0	0	0	0	0	1	3	2	2	3	3	2
587	6000	3.06	1	1	#NULL!	#NULL!	#NULL!	1	0	#NULL!	#NULL!	#NULL!	2	1	1	0	0	2	1	1	3	3	2	4	2	3	2	3	3	2	1	0	0	1	1	1	0	1	0	0	0	0	1	3	3	3	3	2	2
588	3000	3.24	3	3	1	0	0	2	0	0	1	1	0	1	1	0	0	1	1	1	1	1	2	2	2	3	4	4	4	2	3	1	1	1	1	1	0	1	0	0	0	0	1	2	1	1	1	1	1
589	1000	2.47	3	3	1	1	0	2	0	0	1	0	0	1	1	0	0	1	1	1	3	3	5	1	1	3	4	3	4	5	5	1	1	1	1	0	0	0	0	0	0	1	0	3	1	1	1	1	1
590	1900	3.54	1	1	#NULL!	#NULL!	#NULL!	1	1	#NULL!	#NULL!	#NULL!	0	0	0	0	0	0	0	0	3	1	1	1	1	1	2	1	2	1	1	0	0	0	0	0	0	0	0	0	0	0	0	1	1	1	1	1	1
591	1500	2.89	1	2	1	0	0	2	1	0	0	0	1	1	1	0	0	2	1	1	2	2	1	1	1	3	3	2	2	2	2	1	1	1	0	0	0	0	0	0	0	0	1	2	1	1	1	1	1
592	4000	3.3	1	1	#NULL!	#NULL!	#NULL!	1	0	#NULL!	#NULL!	#NULL!	0	1	0	0	0	2	1	2	3	3	3	2	2	2	2	2	2	1	1	1	1	1	0	0	0	1	0	0	0	0	1	2	2	2	2	2	2
593	2500	2.85	1	1	#NULL!	#NULL!	#NULL!	1	1	#NULL!	#NULL!	#NULL!	1	1	1	2	0	2	1	2	1	1	2	2	2	2	2	2	2	1	1	1	1	0	0	1	0	1	0	0	0	0	0	2	2	2	2	1	2
594	1500	3.63	1	1	#NULL!	#NULL!	#NULL!	1	0	#NULL!	#NULL!	#NULL!	0	1	2	0	0	0	1	1	3	3	2	3	2	1	1	1	1	1	1	1	1	1	1	0	0	1	0	0	0	0	1	2	1	1	2	1	1
595	800	3.15	1	1	#NULL!	#NULL!	#NULL!	1	1	#NULL!	#NULL!	#NULL!	0	1	2	1	0	0	1	1	3	1	2	1	1	2	3	3	3	1	1	0	1	0	0	0	1	1	0	0	1	0	0	1	1	1	1	1	1
596	3000	2.91	1	1	#NULL!	#NULL!	#NULL!	1	1	#NULL!	#NULL!	#NULL!	0	1	1	2	0	0	1	1	3	4	3	2	2	3	3	2	3	1	1	0	0	0	1	1	0	1	0	0	0	0	0	1	1	1	1	1	1
597	1900	3.2	1	1	#NULL!	#NULL!	#NULL!	1	1	#NULL!	#NULL!	#NULL!	0	1	0	0	0	2	1	1	3	2	2	2	2	2	2	2	2	1	1	1	1	1	1	1	0	1	0	0	0	0	1	2	2	2	2	2	2
598	5000	2.16	1	1	#NULL!	#NULL!	#NULL!	1	0	#NULL!	#NULL!	#NULL!	0	1	2	2	0	2	1	2	3	3	1	2	3	4	4	5	5	3	1	1	1	1	0	0	0	0	0	0	0	0	0	3	1	1	1	1	1
599	2000	2.97	1	1	#NULL!	#NULL!	#NULL!	1	1	#NULL!	#NULL!	#NULL!	2	2	2	2	2	2	2	2	4	4	5	5	5	3	5	5	5	5	5	0	0	0	0	0	0	0	0	0	0	1	0	3	3	3	3	3	3
600	1500	3	3	3	1	0	1	2	0	0	1	1	0	1	1	0	1	0	1	1	4	4	3	2	3	2	3	2	4	4	4	0	0	1	1	1	0	1	0	0	1	0	1	4	3	4	4	3	3
601	3000	4	3	1	#NULL!	#NULL!	#NULL!	1	0	#NULL!	#NULL!	#NULL!	0	1	2	0	0	1	1	1	1	1	1	1	1	1	2	2	2	1	1	1	0	1	0	1	0	1	0	0	0	0	0	1	1	1	1	1	1
602	1800	3	1	1	#NULL!	#NULL!	#NULL!	1	1	#NULL!	#NULL!	#NULL!	2	1	0	2	2	2	1	0	2	2	2	2	2	3	2	2	2	1	1	1	1	0	0	0	0	1	1	1	0	0	0	1	1	1	1	1	1
603	4000	3.83	1	1	#NULL!	#NULL!	#NULL!	1	1	#NULL!	#NULL!	#NULL!	2	1	2	2	2	2	1	2	3	3	3	3	3	3	3	3	3	1	1	1	1	1	1	1	0	1	0	0	1	0	0	1	1	1	1	1	1
604	8707.42	3.2	1	1	#NULL!	#NULL!	#NULL!	1	1	#NULL!	#NULL!	#NULL!	1	2	2	2	0	0	1	2	1	1	3	2	5	1	1	1	1	1	1	0	1	0	0	0	0	0	0	0	0	0	0	2	2	2	2	1	3
605	2000	3.44	3	3	1	1	0	2	0	0	1	0	0	1	1	2	0	0	1	2	4	1	1	1	1	3	1	1	4	3	3	0	0	1	0	0	0	1	0	0	0	0	0	3	1	2	3	1	1
606	14000	3.17	1	2	1	0	0	2	1	0	0	1	0	1	0	0	1	2	1	1	5	3	4	1	4	2	3	3	3	1	1	1	1	1	0	0	0	0	0	0	0	0	1	2	1	2	1	1	1
607	1200	3.59	3	3	1	0	1	2	0	0	0	1	0	1	0	2	0	0	1	1	4	2	1	1	1	3	3	4	4	1	2	1	1	1	1	1	0	0	0	0	0	0	1	1	1	1	1	1	1
608	8000	2.7	1	1	#NULL!	#NULL!	#NULL!	1	0	#NULL!	#NULL!	#NULL!	0	2	2	0	0	1	1	1	1	3	1	1	1	3	3	3	3	3	1	0	0	1	1	0	1	1	0	0	1	0	1	1	1	1	1	1	1
609	10000	2.84	1	1	#NULL!	#NULL!	#NULL!	1	0	#NULL!	#NULL!	#NULL!	1	1	0	0	0	0	0	1	2	2	1	2	2	1	2	2	1	2	1	1	1	1	1	1	0	1	0	1	1	0	1	2	2	2	2	2	2
610	2000	3.52	1	1	#NULL!	#NULL!	#NULL!	1	0	#NULL!	#NULL!	#NULL!	0	1	1	0	0	0	1	1	1	2	2	2	2	2	3	2	3	1	1	1	0	0	0	1	0	1	0	0	1	0	1	2	1	1	1	2	2
611	2000	3	3	1	#NULL!	#NULL!	#NULL!	1	1	#NULL!	#NULL!	#NULL!	0	1	0	1	1	1	1	1	1	1	1	1	1	3	3	3	3	3	3	1	1	1	1	1	1	1	1	1	1	0	1	1	1	1	1	1	1
612	1000	3.33	1	1	#NULL!	#NULL!	#NULL!	1	1	#NULL!	#NULL!	#NULL!	0	1	2	1	0	2	1	1	4	3	3	3	2	2	2	2	2	1	1	0	1	1	0	0	0	0	0	0	0	0	0	1	1	1	1	1	1
613	1500	3	1	2	0	1	0	2	0	0	0	0	2	1	1	1	0	2	1	1	1	1	1	1	1	3	3	2	1	1	1	1	1	1	1	1	0	1	0	0	1	0	0	1	1	1	1	1	1
614	5000	4	1	1	#NULL!	#NULL!	#NULL!	1	0	#NULL!	#NULL!	#NULL!	0	1	2	2	0	2	1	2	4	3	3	2	2	2	3	2	3	1	1	0	0	1	0	1	0	0	0	0	0	0	0	3	2	1	3	3	3
[truncated: 61 more columns]
